# Supplementary material for: The genome and preliminary single-nuclei transcriptome of Lemna minuta reveals mechanisms of invasiveness
Source: Plant Physiol. 2021 Dec 6;188(2):879–97. doi: 10.1093/plphys/kiab564 (PMC8825320; doi:10.1093/plphys/kiab564)
Supplement: kiab564_Supplementary_Data [file kiab564_supplementary_data.zip]

Archive with 3 entries (3 files):
- kiab564_Supp.zip
- Lemna_minuta_genome_scRNA_SuppFigures_final.pdf
- Lemna_minuta_genome_scRNA_SuppTables_final_112221.xlsx
