# Supplementary material for: The genome and preliminary single-nuclei transcriptome of Lemna minuta reveals mechanisms of invasiveness
Source: Plant Physiol. 2021 Dec 6;188(2):879–97. doi: 10.1093/plphys/kiab564 (PMC8825320; doi:10.1093/plphys/kiab564)
Supplement: kiab564_Supplementary_Data [file kiab564_supplementary_data.zip › Lemna_minuta_genome_scRNA_SuppTables_final_112221.xlsx]

## Sheet: Supplemental TableS1
Supplemental Table S1. BUSCO scores for lm5633.
lm5633	#	%
Complete BUSCOs (C)	2377	72.5
Complete and single-copy BUSCOs (S)	1990	60.7
Complete and duplicated BUSCOs (D)	387	11.8
Fragmented BUSCOs (F)	265	8.1
Missing BUSCOs (M)	636	19.4
Total BUSCO groups searched	3278

## Sheet: Supplemental Table S2
Supplemental Table S2. Predicted repeat types in the lm5633, sp9509 and wa8730 genomes.
		lm5633	sp9509	wa8730
DNA	DTA	0.017	0.0051	0.0468
	DTC	0.0338	0.0068	0.0474
	DTH	0.0167	0.0013	0.007
	DTM	0.0982	0.0133	0.0608
	DTT	0.0111	0.0004	0.0064
	Helitron	0.0297	0.0073	0.0317
LTR	Copia	0.0984	0.0203	0.1132
	Gypsy	0.1926	0.072	0.1354
	unknown	0.0832	0.0045	0.0149
MITE	DTA	0.0002	0.0001	0.002
	DTC	0.0001	0	0.0002
	DTH	0	0	0
	DTM	0.001	0.0001	0.0004
	DTT	0	0	0
	total	0.582	0.1313	0.4662

## Sheet: Supplemental Table S3
Supplemental Table S3. A comparison of telomere sequence lengths in Duckweeds.
	Lemna minuta	Wolffia australiana	Spirodela polyrhiza	Arabidopsis thaliana
	lm5633	wa8730	sp7498	AtCol
Reads (#)	352	1123	403	99
Mean length (bp)	10085	18263	2442	2660
std	5603	12283	868	1016
min	256	239	261	311
0.25	7086	10548	1969	2049
0.5	10849	16366	2432	2817
0.75	13514	25495	3165	3285
max	25271	70067	4161	4925

## Sheet: Supplemental Table S4
Supplemental Table S4. Tandem duplications (TDs) in lm5633.
Count	Description	Gene1	Gene2	Gene3	Gene4	Gene5	Gene6	Gene7	Gene8	Gene9	Gene10	Gene11	Gene12	Gene13	Gene14	Gene15	Gene16	Gene17	Gene18	Gene19	Gene20	Gene21	Gene22	Gene23	Gene24	Gene25	Gene26
26	NB-ARC domain	lm5633.a03.19.g03660_p1	lm5633.a03.19.g03670_p1	lm5633.a03.19.g03770_p1	lm5633.a03.19.g03780_p1	lm5633.a03.19.g03790_p1	lm5633.a03.19.g03820_p1	lm5633.a03.19.g03830_p1	lm5633.a03.19.g03840_p1	lm5633.a03.19.g03850_p1	lm5633.a03.19.g03920_p1	lm5633.a03.19.g03930_p1	lm5633.a03.19.g03940_p1	lm5633.a03.19.g03960_p1	lm5633.a03.19.g03970_p1	lm5633.a03.19.g04030_p1	lm5633.a03.19.g04040_p1	lm5633.a03.19.g04060_p1	lm5633.a03.19.g04110_p1	lm5633.a03.19.g04120_p1	lm5633.a03.19.g04130_p1	lm5633.a03.19.g04140_p1	lm5633.a03.19.g04150_p1	lm5633.a03.19.g04210_p1	lm5633.a03.19.g04220_p1	lm5633.a03.19.g04240_p1	lm5633.a03.19.g04250_p1
15	Aminotransferase class-V	lm5633.a03.19.g00940_p1	lm5633.a03.19.g00970_p1	lm5633.a03.19.g00980_p1	lm5633.a03.19.g00990_p1	lm5633.a03.19.g01020_p1	lm5633.a03.19.g01030_p1	lm5633.a03.19.g01040_p1	lm5633.a03.19.g01080_p1	lm5633.a03.19.g01090_p1	lm5633.a03.19.g01100_p1	lm5633.a03.19.g01160_p1	lm5633.a03.19.g01180_p1	lm5633.a03.19.g01190_p1	lm5633.a03.19.g01210_p1	lm5633.a03.19.g01310_p1
14	Serine threonine-protein kinase	lm5633.a03.10.g09430_p1	lm5633.a03.10.g09440_p1	lm5633.a03.10.g09450_p1	lm5633.a03.10.g09460_p1	lm5633.a03.10.g09470_p1	lm5633.a03.10.g09480_p1	lm5633.a03.10.g09490_p1	lm5633.a03.10.g09520_p1	lm5633.a03.10.g09540_p1	lm5633.a03.10.g09550_p1	lm5633.a03.10.g09570_p1	lm5633.a03.10.g09580_p1	lm5633.a03.10.g09590_p1	lm5633.a03.10.g09600_p1
13	#N/A	lm5633.a03.16.g05620_p1	lm5633.a03.16.g05630_p1	lm5633.a03.16.g05640_p1	lm5633.a03.16.g05650_p1	lm5633.a03.16.g05660_p1	lm5633.a03.16.g05670_p1	lm5633.a03.16.g05680_p1	lm5633.a03.16.g05690_p1	lm5633.a03.16.g05700_p1	lm5633.a03.16.g05710_p1	lm5633.a03.16.g05720_p1	lm5633.a03.16.g05730_p1	lm5633.a03.16.g05740_p1
12	Four repeated domains in the Fasciclin I family of proteins, present in many other contexts.	lm5633.a03.18.g03000_p1	lm5633.a03.18.g03020_p1	lm5633.a03.18.g03040_p1	lm5633.a03.18.g03050_p1	lm5633.a03.18.g03110_p1	lm5633.a03.18.g03120_p1	lm5633.a03.18.g03130_p1	lm5633.a03.18.g03140_p1	lm5633.a03.18.g03170_p1	lm5633.a03.18.g03180_p1	lm5633.a03.18.g03210_p1	lm5633.a03.18.g03220_p1
11	Dirigent proteins impart stereoselectivity on the phenoxy radical-coupling reaction, yielding optically active lignans from two molecules of coniferyl alcohol in the biosynthesis of lignans, flavonolignans, and alkaloids and thus plays a central role in plant secondary metabolism	lm5633.a03.1.g05300_p1	lm5633.a03.1.g05310_p1	lm5633.a03.1.g05320_p1	lm5633.a03.1.g05330_p1	lm5633.a03.1.g05340_p1	lm5633.a03.1.g05350_p1	lm5633.a03.1.g05360_p1	lm5633.a03.1.g05370_p1	lm5633.a03.1.g05380_p1	lm5633.a03.1.g05390_p1	lm5633.a03.1.g05400_p1
11	polyamine transporter At3g13620	lm5633.a03.10.g01400_p1	lm5633.a03.10.g01410_p1	lm5633.a03.10.g01430_p1	lm5633.a03.10.g01440_p1	lm5633.a03.10.g01490_p1	lm5633.a03.10.g01500_p1	lm5633.a03.10.g01510_p1	lm5633.a03.10.g01520_p1	lm5633.a03.10.g01550_p1	lm5633.a03.10.g01560_p1	lm5633.a03.10.g01570_p1
11	Belongs to the MIP aquaporin (TC 1.A.8) family	lm5633.a03.13.g04220_p1	lm5633.a03.13.g04230_p1	lm5633.a03.13.g04270_p1	lm5633.a03.13.g04290_p1	lm5633.a03.13.g04300_p1	lm5633.a03.13.g04320_p1	lm5633.a03.13.g04330_p1	lm5633.a03.13.g04340_p1	lm5633.a03.13.g04350_p1	lm5633.a03.13.g04360_p1	lm5633.a03.13.g04370_p1
11	transcription factor	lm5633.a03.19.g05240_p1	lm5633.a03.19.g05250_p1	lm5633.a03.19.g05260_p1	lm5633.a03.19.g05330_p1	lm5633.a03.19.g05340_p1	lm5633.a03.19.g05350_p1	lm5633.a03.19.g05360_p1	lm5633.a03.19.g05370_p1	lm5633.a03.19.g05380_p1	lm5633.a03.19.g05400_p1	lm5633.a03.19.g05420_p1
11	Belongs to the disease resistance NB-LRR family	lm5633.a03.2.g10740_p1	lm5633.a03.2.g10770_p1	lm5633.a03.2.g10780_p1	lm5633.a03.2.g10830_p1	lm5633.a03.2.g10900_p1	lm5633.a03.2.g10950_p1	lm5633.a03.2.g10960_p1	lm5633.a03.2.g10970_p1	lm5633.a03.2.g10980_p1	lm5633.a03.2.g10990_p1	lm5633.a03.2.g11000_p1
10	RuBisCO catalyzes two reactions the carboxylation of D- ribulose 1,5-bisphosphate, the primary event in carbon dioxide fixation, as well as the oxidative fragmentation of the pentose substrate. Both reactions occur simultaneously and in competition at the same active site	lm5633.a03.14.g03760_p1	lm5633.a03.14.g03770_p1	lm5633.a03.14.g03780_p1	lm5633.a03.14.g03790_p1	lm5633.a03.14.g03800_p1	lm5633.a03.14.g03820_p1	lm5633.a03.14.g03830_p1	lm5633.a03.14.g03840_p1	lm5633.a03.14.g03850_p1	lm5633.a03.14.g03860_p1
10	Carbohydrate-binding protein of the ER	lm5633.a03.18.g01720_p1	lm5633.a03.18.g01770_p1	lm5633.a03.18.g01780_p1	lm5633.a03.18.g01810_p1	lm5633.a03.18.g01870_p1	lm5633.a03.18.g01890_p1	lm5633.a03.18.g01900_p1	lm5633.a03.18.g01920_p1	lm5633.a03.18.g01940_p1	lm5633.a03.18.g01960_p1
10	EGF domain-specific O-linked N-acetylglucosamine transferase-like	lm5633.a03.4.g10850_p1	lm5633.a03.4.g10860_p1	lm5633.a03.4.g10870_p1	lm5633.a03.4.g10900_p1	lm5633.a03.4.g10920_p1	lm5633.a03.4.g10930_p1	lm5633.a03.4.g10970_p1	lm5633.a03.4.g10980_p1	lm5633.a03.4.g10990_p1	lm5633.a03.4.g11080_p1
10	LRR receptor-like serine threonine-protein kinase	lm5633.a03.5.g05180_p1	lm5633.a03.5.g05190_p1	lm5633.a03.5.g05200_p1	lm5633.a03.5.g05210_p1	lm5633.a03.5.g05220_p1	lm5633.a03.5.g05230_p1	lm5633.a03.5.g05240_p1	lm5633.a03.5.g05250_p1	lm5633.a03.5.g05260_p1	lm5633.a03.5.g05270_p1
10	Belongs to the UDP-glycosyltransferase family	lm5633.a03.5.g12870_p1	lm5633.a03.5.g12880_p1	lm5633.a03.5.g12920_p1	lm5633.a03.5.g12950_p1	lm5633.a03.5.g12960_p1	lm5633.a03.5.g13000_p1	lm5633.a03.5.g13090_p1	lm5633.a03.5.g13100_p1	lm5633.a03.5.g13110_p1	lm5633.a03.5.g13120_p1
10	Belongs to the cytochrome P450 family	lm5633.a03.6.g08560_p1	lm5633.a03.6.g08570_p1	lm5633.a03.6.g08580_p1	lm5633.a03.6.g08590_p1	lm5633.a03.6.g08600_p1	lm5633.a03.6.g08610_p1	lm5633.a03.6.g08670_p1	lm5633.a03.6.g08680_p1	lm5633.a03.6.g08690_p1	lm5633.a03.6.g08710_p1
10	#N/A	lm5633.a03.7.g00080_p1	lm5633.a03.7.g00090_p1	lm5633.a03.7.g00100_p1	lm5633.a03.7.g00110_p1	lm5633.a03.7.g00210_p1	lm5633.a03.7.g00220_p1	lm5633.a03.7.g00230_p1	lm5633.a03.7.g00240_p1	lm5633.a03.7.g00250_p1	lm5633.a03.7.g00260_p1
9	WRKY transcription factor	lm5633.a03.1.g11350_p1	lm5633.a03.1.g11360_p1	lm5633.a03.1.g11380_p1	lm5633.a03.1.g11390_p1	lm5633.a03.1.g11410_p1	lm5633.a03.1.g11420_p1	lm5633.a03.1.g11460_p1	lm5633.a03.1.g11480_p1	lm5633.a03.1.g11490_p1
9	Protein of unknown function, DUF538	lm5633.a03.1.g13880_p1	lm5633.a03.1.g13910_p1	lm5633.a03.1.g13920_p1	lm5633.a03.1.g13930_p1	lm5633.a03.1.g13940_p1	lm5633.a03.1.g13950_p1	lm5633.a03.1.g13960_p1	lm5633.a03.1.g13970_p1	lm5633.a03.1.g13980_p1
9	ABC transporter B family member	lm5633.a03.11.g06640_p1	lm5633.a03.11.g06650_p1	lm5633.a03.11.g06660_p1	lm5633.a03.11.g06680_p1	lm5633.a03.11.g06690_p1	lm5633.a03.11.g06720_p1	lm5633.a03.11.g06730_p1	lm5633.a03.11.g06740_p1	lm5633.a03.11.g06760_p1
9	kDa class I heat shock	lm5633.a03.14.g00340_p1	lm5633.a03.14.g00360_p1	lm5633.a03.14.g00380_p1	lm5633.a03.14.g00390_p1	lm5633.a03.14.g00440_p1	lm5633.a03.14.g00460_p1	lm5633.a03.14.g00470_p1	lm5633.a03.14.g00550_p1	lm5633.a03.14.g00560_p1
9	Eukaryotic homologues of bacterial periplasmic substrate binding proteins.	lm5633.a03.16.g01050_p1	lm5633.a03.16.g01080_p1	lm5633.a03.16.g01100_p1	lm5633.a03.16.g01110_p1	lm5633.a03.16.g01120_p1	lm5633.a03.16.g01170_p1	lm5633.a03.16.g01180_p1	lm5633.a03.16.g01190_p1	lm5633.a03.16.g01200_p1
9	Belongs to the short-chain dehydrogenases reductases (SDR) family	lm5633.a03.19.g05550_p1	lm5633.a03.19.g05570_p1	lm5633.a03.19.g05580_p1	lm5633.a03.19.g05590_p1	lm5633.a03.19.g05620_p1	lm5633.a03.19.g05640_p1	lm5633.a03.19.g05650_p1	lm5633.a03.19.g05670_p1	lm5633.a03.19.g05680_p1
9	#N/A	lm5633.a03.2.g00260_p1	lm5633.a03.2.g00330_p1	lm5633.a03.2.g00380_p1	lm5633.a03.2.g00410_p1	lm5633.a03.2.g00420_p1	lm5633.a03.2.g00450_p1	lm5633.a03.2.g00460_p1	lm5633.a03.2.g00470_p1	lm5633.a03.2.g00480_p1
9	Subtilisin-like protease	lm5633.a03.2.g09250_p1	lm5633.a03.2.g09260_p1	lm5633.a03.2.g09270_p1	lm5633.a03.2.g09280_p1	lm5633.a03.2.g09310_p1	lm5633.a03.2.g09320_p1	lm5633.a03.2.g09340_p1	lm5633.a03.2.g09350_p1	lm5633.a03.2.g09360_p1
9	Wall-associated receptor kinase	lm5633.a03.2.g15030_p1	lm5633.a03.2.g15040_p1	lm5633.a03.2.g15050_p1	lm5633.a03.2.g15060_p1	lm5633.a03.2.g15070_p1	lm5633.a03.2.g15080_p1	lm5633.a03.2.g15090_p1	lm5633.a03.2.g15100_p1	lm5633.a03.2.g15150_p1
9	Cytochrome p450	lm5633.a03.3.g12700_p1	lm5633.a03.3.g12710_p1	lm5633.a03.3.g12720_p1	lm5633.a03.3.g12740_p1	lm5633.a03.3.g12750_p1	lm5633.a03.3.g12760_p1	lm5633.a03.3.g12780_p1	lm5633.a03.3.g12800_p1	lm5633.a03.3.g12900_p1
8	Purple acid phosphatase	lm5633.a03.1.g00870_p1	lm5633.a03.1.g00880_p1	lm5633.a03.1.g00890_p1	lm5633.a03.1.g00900_p1	lm5633.a03.1.g00910_p1	lm5633.a03.1.g00920_p1	lm5633.a03.1.g00930_p1	lm5633.a03.1.g00940_p1
8	12-oxophytodienoate reductase 1	lm5633.a03.1.g06790_p1	lm5633.a03.1.g06800_p1	lm5633.a03.1.g06830_p1	lm5633.a03.1.g06840_p1	lm5633.a03.1.g06860_p1	lm5633.a03.1.g06870_p1	lm5633.a03.1.g06930_p1	lm5633.a03.1.g06940_p1
8	Belongs to the peptidase C1 family	lm5633.a03.10.g08380_p1	lm5633.a03.10.g08390_p1	lm5633.a03.10.g08420_p1	lm5633.a03.10.g08460_p1	lm5633.a03.10.g08520_p1	lm5633.a03.10.g08540_p1	lm5633.a03.10.g08560_p1	lm5633.a03.10.g08630_p1
8	Plant non-specific lipid-transfer proteins transfer phospholipids as well as galactolipids across membranes. May play a role in wax or cutin deposition in the cell walls of expanding epidermal cells and certain secretory tissues	lm5633.a03.11.g06140_p1	lm5633.a03.11.g06210_p1	lm5633.a03.11.g06220_p1	lm5633.a03.11.g06250_p1	lm5633.a03.11.g06290_p1	lm5633.a03.11.g06300_p1	lm5633.a03.11.g06310_p1	lm5633.a03.11.g06320_p1
8	ABC transporter B family member	lm5633.a03.11.g06890_p1	lm5633.a03.11.g06900_p1	lm5633.a03.11.g06910_p1	lm5633.a03.11.g06920_p1	lm5633.a03.11.g06930_p1	lm5633.a03.11.g06940_p1	lm5633.a03.11.g06950_p1	lm5633.a03.11.g06960_p1
8	Glycosyl hydrolases family 28	lm5633.a03.11.g09260_p1	lm5633.a03.11.g09270_p1	lm5633.a03.11.g09340_p1	lm5633.a03.11.g09350_p1	lm5633.a03.11.g09370_p1	lm5633.a03.11.g09380_p1	lm5633.a03.11.g09400_p1	lm5633.a03.11.g09500_p1
8	Transmembrane amino acid transporter protein	lm5633.a03.13.g01800_p1	lm5633.a03.13.g01830_p1	lm5633.a03.13.g01840_p1	lm5633.a03.13.g01920_p1	lm5633.a03.13.g01930_p1	lm5633.a03.13.g01950_p1	lm5633.a03.13.g02020_p1	lm5633.a03.13.g02040_p1
8	LRR receptor-like serine threonine-protein kinase	lm5633.a03.15.g05320_p1	lm5633.a03.15.g05340_p1	lm5633.a03.15.g05370_p1	lm5633.a03.15.g05390_p1	lm5633.a03.15.g05410_p1	lm5633.a03.15.g05430_p1	lm5633.a03.15.g05480_p1	lm5633.a03.15.g05500_p1
8	Belongs to the peroxidase family. Classical plant (class III) peroxidase subfamily	lm5633.a03.18.g03540_p1	lm5633.a03.18.g03550_p1	lm5633.a03.18.g03590_p1	lm5633.a03.18.g03600_p1	lm5633.a03.18.g03610_p1	lm5633.a03.18.g03630_p1	lm5633.a03.18.g03660_p1	lm5633.a03.18.g03670_p1
8	Belongs to the peptidase A1 family	lm5633.a03.2.g01830_p1	lm5633.a03.2.g01850_p1	lm5633.a03.2.g01870_p1	lm5633.a03.2.g01890_p1	lm5633.a03.2.g01900_p1	lm5633.a03.2.g01910_p1	lm5633.a03.2.g01930_p1	lm5633.a03.2.g01960_p1
8	Belongs to the protein kinase superfamily. Ser Thr protein kinase family	lm5633.a03.4.g04310_p1	lm5633.a03.4.g04390_p1	lm5633.a03.4.g04400_p1	lm5633.a03.4.g04410_p1	lm5633.a03.4.g04420_p1	lm5633.a03.4.g04430_p1	lm5633.a03.4.g04440_p1	lm5633.a03.4.g04450_p1
8	Protein of unknown function, DUF538	lm5633.a03.5.g00300_p1	lm5633.a03.5.g00360_p1	lm5633.a03.5.g00370_p1	lm5633.a03.5.g00380_p1	lm5633.a03.5.g00390_p1	lm5633.a03.5.g00410_p1	lm5633.a03.5.g00420_p1	lm5633.a03.5.g00430_p1
8	The light-harvesting complex (LHC) functions as a light receptor, it captures and delivers excitation energy to photosystems with which it is closely associated	lm5633.a03.5.g02190_p1	lm5633.a03.5.g02210_p1	lm5633.a03.5.g02230_p1	lm5633.a03.5.g02240_p1	lm5633.a03.5.g02260_p1	lm5633.a03.5.g02270_p1	lm5633.a03.5.g02280_p1	lm5633.a03.5.g02310_p1
8	0	lm5633.a03.5.g06820_p1	lm5633.a03.5.g06830_p1	lm5633.a03.5.g06840_p1	lm5633.a03.5.g06850_p1	lm5633.a03.5.g06880_p1	lm5633.a03.5.g06890_p1	lm5633.a03.5.g06900_p1	lm5633.a03.5.g06910_p1
8	Alcohol dehydrogenase GroES-like domain	lm5633.a03.6.g00370_p1	lm5633.a03.6.g00390_p1	lm5633.a03.6.g00410_p1	lm5633.a03.6.g00440_p1	lm5633.a03.6.g00530_p1	lm5633.a03.6.g00540_p1	lm5633.a03.6.g00550_p1	lm5633.a03.6.g00580_p1
8	Belongs to the cytochrome P450 family	lm5633.a03.8.g04330_p1	lm5633.a03.8.g04340_p1	lm5633.a03.8.g04370_p1	lm5633.a03.8.g04390_p1	lm5633.a03.8.g04420_p1	lm5633.a03.8.g04430_p1	lm5633.a03.8.g04440_p1	lm5633.a03.8.g04450_p1
8	#N/A	lm5633.a03.9.g07910_p1	lm5633.a03.9.g07920_p1	lm5633.a03.9.g07930_p1	lm5633.a03.9.g07950_p1	lm5633.a03.9.g07960_p1	lm5633.a03.9.g07970_p1	lm5633.a03.9.g07980_p1	lm5633.a03.9.g08000_p1
7	Glycosyl hydrolases family 28	lm5633.a03.11.g03380_p1	lm5633.a03.11.g03400_p1	lm5633.a03.11.g03410_p1	lm5633.a03.11.g03420_p1	lm5633.a03.11.g03430_p1	lm5633.a03.11.g03440_p1	lm5633.a03.11.g03450_p1
7	subtilisin-like protease	lm5633.a03.11.g04530_p1	lm5633.a03.11.g04540_p1	lm5633.a03.11.g04620_p1	lm5633.a03.11.g04720_p1	lm5633.a03.11.g04750_p1	lm5633.a03.11.g04830_p1	lm5633.a03.11.g04870_p1
7	Folate-Biopterin Transporter	lm5633.a03.13.g01530_p1	lm5633.a03.13.g01560_p1	lm5633.a03.13.g01570_p1	lm5633.a03.13.g01580_p1	lm5633.a03.13.g01590_p1	lm5633.a03.13.g01600_p1	lm5633.a03.13.g01620_p1
7	Belongs to the glycosyltransferase 8 family	lm5633.a03.14.g02060_p1	lm5633.a03.14.g02080_p1	lm5633.a03.14.g02090_p1	lm5633.a03.14.g02100_p1	lm5633.a03.14.g02130_p1	lm5633.a03.14.g02180_p1	lm5633.a03.14.g02200_p1
7	Cysteine-rich receptor-like protein kinase	lm5633.a03.16.g01950_p1	lm5633.a03.16.g01960_p1	lm5633.a03.16.g01970_p1	lm5633.a03.16.g01980_p1	lm5633.a03.16.g01990_p1	lm5633.a03.16.g02000_p1	lm5633.a03.16.g02010_p1
7	nitrate transporter	lm5633.a03.16.g05270_p1	lm5633.a03.16.g05280_p1	lm5633.a03.16.g05290_p1	lm5633.a03.16.g05300_p1	lm5633.a03.16.g05310_p1	lm5633.a03.16.g05350_p1	lm5633.a03.16.g05360_p1
7	#N/A	lm5633.a03.17.g02120_p1	lm5633.a03.17.g02130_p1	lm5633.a03.17.g02140_p1	lm5633.a03.17.g02180_p1	lm5633.a03.17.g02210_p1	lm5633.a03.17.g02220_p1	lm5633.a03.17.g02300_p1
7	Bestrophin, RFP-TM, chloride channel	lm5633.a03.20.g00610_p1	lm5633.a03.20.g00630_p1	lm5633.a03.20.g00640_p1	lm5633.a03.20.g00660_p1	lm5633.a03.20.g00680_p1	lm5633.a03.20.g00700_p1	lm5633.a03.20.g00770_p1
7	#N/A	lm5633.a03.20.g00650_p1	lm5633.a03.20.g00670_p1	lm5633.a03.20.g00690_p1	lm5633.a03.20.g00710_p1	lm5633.a03.20.g00720_p1	lm5633.a03.20.g00780_p1	lm5633.a03.20.g00790_p1
7	Belongs to the iron ascorbate-dependent oxidoreductase family	lm5633.a03.20.g04720_p1	lm5633.a03.20.g04730_p1	lm5633.a03.20.g04750_p1	lm5633.a03.20.g04760_p1	lm5633.a03.20.g04770_p1	lm5633.a03.20.g04790_p1	lm5633.a03.20.g04800_p1
7	Belongs to the ABC transporter superfamily. ABCG family. PDR (TC 3.A.1.205) subfamily	lm5633.a03.21.g01100_p1	lm5633.a03.21.g01130_p1	lm5633.a03.21.g01140_p1	lm5633.a03.21.g01150_p1	lm5633.a03.21.g01160_p1	lm5633.a03.21.g01170_p1	lm5633.a03.21.g01180_p1
7	EXS family	lm5633.a03.3.g01090_p1	lm5633.a03.3.g01100_p1	lm5633.a03.3.g01120_p1	lm5633.a03.3.g01130_p1	lm5633.a03.3.g01150_p1	lm5633.a03.3.g01170_p1	lm5633.a03.3.g01190_p1
7	GDSL esterase lipase	lm5633.a03.3.g09990_p1	lm5633.a03.3.g10000_p1	lm5633.a03.3.g10010_p1	lm5633.a03.3.g10030_p1	lm5633.a03.3.g10040_p1	lm5633.a03.3.g10050_p1	lm5633.a03.3.g10060_p1
7	ABC transporter C family member	lm5633.a03.4.g07630_p1	lm5633.a03.4.g07640_p1	lm5633.a03.4.g07650_p1	lm5633.a03.4.g07660_p1	lm5633.a03.4.g07670_p1	lm5633.a03.4.g07680_p1	lm5633.a03.4.g07690_p1
7	#N/A	lm5633.a03.4.g09630_p1	lm5633.a03.4.g09640_p1	lm5633.a03.4.g09650_p1	lm5633.a03.4.g09660_p1	lm5633.a03.4.g09680_p1	lm5633.a03.4.g09740_p1	lm5633.a03.4.g09750_p1
7	Belongs to the multicopper oxidase family	lm5633.a03.5.g03890_p1	lm5633.a03.5.g03900_p1	lm5633.a03.5.g03910_p1	lm5633.a03.5.g03920_p1	lm5633.a03.5.g03930_p1	lm5633.a03.5.g03940_p1	lm5633.a03.5.g03980_p1
7	#N/A	lm5633.a03.7.g04320_p1	lm5633.a03.7.g04330_p1	lm5633.a03.7.g04370_p1	lm5633.a03.7.g04380_p1	lm5633.a03.7.g04390_p1	lm5633.a03.7.g04400_p1	lm5633.a03.7.g04410_p1
7	#N/A	lm5633.a03.9.g03220_p1	lm5633.a03.9.g03230_p1	lm5633.a03.9.g03240_p1	lm5633.a03.9.g03270_p1	lm5633.a03.9.g03280_p1	lm5633.a03.9.g03290_p1	lm5633.a03.9.g03300_p1
7	Cysteine-rich receptor-like protein kinase	lm5633.a03.9.g08670_p1	lm5633.a03.9.g08680_p1	lm5633.a03.9.g08690_p1	lm5633.a03.9.g08700_p1	lm5633.a03.9.g08720_p1	lm5633.a03.9.g08730_p1	lm5633.a03.9.g08740_p1
6	YLS9-like	lm5633.a03.1.g03400_p1	lm5633.a03.1.g03420_p1	lm5633.a03.1.g03430_p1	lm5633.a03.1.g03490_p1	lm5633.a03.1.g03510_p1	lm5633.a03.1.g03540_p1
6	Protein NRT1 PTR FAMILY 5.10-like	lm5633.a03.1.g03450_p1	lm5633.a03.1.g03460_p1	lm5633.a03.1.g03470_p1	lm5633.a03.1.g03480_p1	lm5633.a03.1.g03560_p1	lm5633.a03.1.g03570_p1
6	Methyltransferase domain	lm5633.a03.1.g06330_p1	lm5633.a03.1.g06340_p1	lm5633.a03.1.g06390_p1	lm5633.a03.1.g06400_p1	lm5633.a03.1.g06410_p1	lm5633.a03.1.g06420_p1
6	Omega-hydroxypalmitate O-feruloyl	lm5633.a03.1.g09930_p1	lm5633.a03.1.g09940_p1	lm5633.a03.1.g09960_p1	lm5633.a03.1.g10010_p1	lm5633.a03.1.g10020_p1	lm5633.a03.1.g10030_p1
6	chloroplast sensor kinase	lm5633.a03.1.g11570_p1	lm5633.a03.1.g11580_p1	lm5633.a03.1.g11590_p1	lm5633.a03.1.g11620_p1	lm5633.a03.1.g11680_p1	lm5633.a03.1.g11690_p1
6	Carboxylesterase	lm5633.a03.10.g06470_p1	lm5633.a03.10.g06520_p1	lm5633.a03.10.g06530_p1	lm5633.a03.10.g06550_p1	lm5633.a03.10.g06620_p1	lm5633.a03.10.g06630_p1
6	#N/A	lm5633.a03.10.g08130_p1	lm5633.a03.10.g08140_p1	lm5633.a03.10.g08150_p1	lm5633.a03.10.g08160_p1	lm5633.a03.10.g08180_p1	lm5633.a03.10.g08190_p1
6	organic cation	lm5633.a03.10.g08970_p1	lm5633.a03.10.g09010_p1	lm5633.a03.10.g09030_p1	lm5633.a03.10.g09040_p1	lm5633.a03.10.g09050_p1	lm5633.a03.10.g09060_p1
6	Bulb-type mannose-specific lectin	lm5633.a03.11.g00900_p1	lm5633.a03.11.g00930_p1	lm5633.a03.11.g00950_p1	lm5633.a03.11.g00960_p1	lm5633.a03.11.g00970_p1	lm5633.a03.11.g00980_p1
6	subtilisin-like protease	lm5633.a03.11.g05000_p1	lm5633.a03.11.g05040_p1	lm5633.a03.11.g05050_p1	lm5633.a03.11.g05060_p1	lm5633.a03.11.g05100_p1	lm5633.a03.11.g05130_p1
6	Carbohydrate-binding protein of the ER	lm5633.a03.15.g05330_p1	lm5633.a03.15.g05380_p1	lm5633.a03.15.g05400_p1	lm5633.a03.15.g05420_p1	lm5633.a03.15.g05470_p1	lm5633.a03.15.g05490_p1
6	#N/A	lm5633.a03.17.g04090_p1	lm5633.a03.17.g04110_p1	lm5633.a03.17.g04120_p1	lm5633.a03.17.g04130_p1	lm5633.a03.17.g04170_p1	lm5633.a03.17.g04220_p1
6	carotenoid dioxygenase activity	lm5633.a03.19.g00120_p1	lm5633.a03.19.g00130_p1	lm5633.a03.19.g00140_p1	lm5633.a03.19.g00150_p1	lm5633.a03.19.g00170_p1	lm5633.a03.19.g00180_p1
6	exocyst complex component	lm5633.a03.2.g13970_p1	lm5633.a03.2.g13990_p1	lm5633.a03.2.g14000_p1	lm5633.a03.2.g14010_p1	lm5633.a03.2.g14020_p1	lm5633.a03.2.g14030_p1
6	Nucleotide-diphospho-sugar transferase	lm5633.a03.20.g01760_p1	lm5633.a03.20.g01780_p1	lm5633.a03.20.g01790_p1	lm5633.a03.20.g01800_p1	lm5633.a03.20.g01850_p1	lm5633.a03.20.g01860_p1
6	#N/A	lm5633.a03.20.g02650_p1	lm5633.a03.20.g02660_p1	lm5633.a03.20.g02680_p1	lm5633.a03.20.g02690_p1	lm5633.a03.20.g02700_p1	lm5633.a03.20.g02750_p1
6	Nodulin-like	lm5633.a03.20.g02860_p1	lm5633.a03.20.g02870_p1	lm5633.a03.20.g02880_p1	lm5633.a03.20.g02890_p1	lm5633.a03.20.g02930_p1	lm5633.a03.20.g02940_p1
6	glycerol-3-phosphate acyltransferase	lm5633.a03.21.g02880_p1	lm5633.a03.21.g02890_p1	lm5633.a03.21.g02940_p1	lm5633.a03.21.g02950_p1	lm5633.a03.21.g02980_p1	lm5633.a03.21.g02990_p1
6	Belongs to the class I-like SAM-binding methyltransferase superfamily. Cation-independent O- methyltransferase family	lm5633.a03.3.g10450_p1	lm5633.a03.3.g10510_p1	lm5633.a03.3.g10550_p1	lm5633.a03.3.g10610_p1	lm5633.a03.3.g10640_p1	lm5633.a03.3.g10730_p1
6	Belongs to the class I-like SAM-binding methyltransferase superfamily. Cation-independent O- methyltransferase family	lm5633.a03.3.g10460_p1	lm5633.a03.3.g10520_p1	lm5633.a03.3.g10540_p1	lm5633.a03.3.g10620_p1	lm5633.a03.3.g10630_p1	lm5633.a03.3.g10720_p1
6	Acts in the modification of cell walls via demethylesterification of cell wall pectin	lm5633.a03.4.g00300_p1	lm5633.a03.4.g00340_p1	lm5633.a03.4.g00360_p1	lm5633.a03.4.g00370_p1	lm5633.a03.4.g00380_p1	lm5633.a03.4.g00390_p1
6	UPF0481 protein At3g47200-like	lm5633.a03.4.g11740_p1	lm5633.a03.4.g11780_p1	lm5633.a03.4.g11790_p1	lm5633.a03.4.g11830_p1	lm5633.a03.4.g11860_p1	lm5633.a03.4.g11870_p1
6	DUF538 domain containing protein	lm5633.a03.5.g00570_p1	lm5633.a03.5.g00580_p1	lm5633.a03.5.g00590_p1	lm5633.a03.5.g00600_p1	lm5633.a03.5.g00610_p1	lm5633.a03.5.g00620_p1
6	FAD-binding and arabino-lactone oxidase domains containing protein	lm5633.a03.6.g02070_p1	lm5633.a03.6.g02100_p1	lm5633.a03.6.g02110_p1	lm5633.a03.6.g02120_p1	lm5633.a03.6.g02190_p1	lm5633.a03.6.g02200_p1
6	Plant lipoxygenase may be involved in a number of diverse aspects of plant physiology including growth and development, pest resistance, and senescence or responses to wounding	lm5633.a03.6.g07820_p1	lm5633.a03.6.g07830_p1	lm5633.a03.6.g07840_p1	lm5633.a03.6.g07850_p1	lm5633.a03.6.g07860_p1	lm5633.a03.6.g07870_p1
6	#N/A	lm5633.a03.7.g06160_p1	lm5633.a03.7.g06170_p1	lm5633.a03.7.g06180_p1	lm5633.a03.7.g06190_p1	lm5633.a03.7.g06200_p1	lm5633.a03.7.g06220_p1
6	21 kDa protein-like	lm5633.a03.7.g06900_p1	lm5633.a03.7.g06910_p1	lm5633.a03.7.g06920_p1	lm5633.a03.7.g06930_p1	lm5633.a03.7.g06940_p1	lm5633.a03.7.g06950_p1
6	carotenoid dioxygenase activity	lm5633.a03.7.g08010_p1	lm5633.a03.7.g08040_p1	lm5633.a03.7.g08050_p1	lm5633.a03.7.g08090_p1	lm5633.a03.7.g08100_p1	lm5633.a03.7.g08120_p1
6	#N/A	lm5633.a03.8.g10150_p1	lm5633.a03.8.g10160_p1	lm5633.a03.8.g10170_p1	lm5633.a03.8.g10180_p1	lm5633.a03.8.g10190_p1	lm5633.a03.8.g10200_p1
6	amidase C869.01	lm5633.a03.8.g10330_p1	lm5633.a03.8.g10340_p1	lm5633.a03.8.g10350_p1	lm5633.a03.8.g10360_p1	lm5633.a03.8.g10370_p1	lm5633.a03.8.g10390_p1
6	PDDEXK-like family of unknown function	lm5633.a03.9.g04110_p1	lm5633.a03.9.g04120_p1	lm5633.a03.9.g04130_p1	lm5633.a03.9.g04140_p1	lm5633.a03.9.g04150_p1	lm5633.a03.9.g04160_p1
5	alpha/beta hydrolase fold	lm5633.a03.1.g07130_p1	lm5633.a03.1.g07190_p1	lm5633.a03.1.g07200_p1	lm5633.a03.1.g07210_p1	lm5633.a03.1.g07230_p1
5	FAD-binding and arabino-lactone oxidase domains containing protein	lm5633.a03.10.g03530_p1	lm5633.a03.10.g03570_p1	lm5633.a03.10.g03580_p1	lm5633.a03.10.g03590_p1	lm5633.a03.10.g03610_p1
5	Belongs to the leguminous lectin family	lm5633.a03.10.g04090_p1	lm5633.a03.10.g04190_p1	lm5633.a03.10.g04200_p1	lm5633.a03.10.g04210_p1	lm5633.a03.10.g04220_p1
5	ethylene-responsive transcription factor	lm5633.a03.11.g02080_p1	lm5633.a03.11.g02110_p1	lm5633.a03.11.g02130_p1	lm5633.a03.11.g02150_p1	lm5633.a03.11.g02160_p1
5	3-oxo-5-alpha-steroid 4-dehydrogenase	lm5633.a03.11.g07950_p1	lm5633.a03.11.g07960_p1	lm5633.a03.11.g07970_p1	lm5633.a03.11.g07980_p1	lm5633.a03.11.g07990_p1
5	Protein of unknown function, DUF538	lm5633.a03.11.g08720_p1	lm5633.a03.11.g08730_p1	lm5633.a03.11.g08750_p1	lm5633.a03.11.g08780_p1	lm5633.a03.11.g08810_p1
5	#N/A	lm5633.a03.13.g06310_p1	lm5633.a03.13.g06320_p1	lm5633.a03.13.g06330_p1	lm5633.a03.13.g06410_p1	lm5633.a03.13.g06420_p1
5	Belongs to the peptidase S10 family	lm5633.a03.15.g06550_p1	lm5633.a03.15.g06560_p1	lm5633.a03.15.g06610_p1	lm5633.a03.15.g06620_p1	lm5633.a03.15.g06630_p1
5	ketol-acid reductoisomerase	lm5633.a03.16.g04670_p1	lm5633.a03.16.g04680_p1	lm5633.a03.16.g04690_p1	lm5633.a03.16.g04700_p1	lm5633.a03.16.g04710_p1
5	Multicopper oxidase	lm5633.a03.16.g06490_p1	lm5633.a03.16.g06500_p1	lm5633.a03.16.g06510_p1	lm5633.a03.16.g06520_p1	lm5633.a03.16.g06540_p1
5	Belongs to the peptidase S10 family	lm5633.a03.18.g01110_p1	lm5633.a03.18.g01120_p1	lm5633.a03.18.g01130_p1	lm5633.a03.18.g01210_p1	lm5633.a03.18.g01230_p1
5	receptor-like serine threonine-protein kinase	lm5633.a03.18.g02830_p1	lm5633.a03.18.g02840_p1	lm5633.a03.18.g02900_p1	lm5633.a03.18.g02960_p1	lm5633.a03.18.g02970_p1
5	Wall-associated receptor kinase	lm5633.a03.19.g00320_p1	lm5633.a03.19.g00380_p1	lm5633.a03.19.g00400_p1	lm5633.a03.19.g00410_p1	lm5633.a03.19.g00430_p1
5	Bifunctional monodehydroascorbate reductase and carbonic anhydrase nectarin-3	lm5633.a03.19.g01930_p1	lm5633.a03.19.g01940_p1	lm5633.a03.19.g01960_p1	lm5633.a03.19.g01970_p1	lm5633.a03.19.g01980_p1
5	Belongs to the disease resistance NB-LRR family	lm5633.a03.19.g02980_p1	lm5633.a03.19.g03000_p1	lm5633.a03.19.g03010_p1	lm5633.a03.19.g03030_p1	lm5633.a03.19.g03040_p1
5	F-box protein	lm5633.a03.2.g10410_p1	lm5633.a03.2.g10420_p1	lm5633.a03.2.g10430_p1	lm5633.a03.2.g10490_p1	lm5633.a03.2.g10500_p1
5	Transcription factor ORG2	lm5633.a03.20.g04040_p1	lm5633.a03.20.g04050_p1	lm5633.a03.20.g04060_p1	lm5633.a03.20.g04070_p1	lm5633.a03.20.g04080_p1
5	glycerol-3-phosphate acyltransferase	lm5633.a03.21.g02560_p1	lm5633.a03.21.g02570_p1	lm5633.a03.21.g02580_p1	lm5633.a03.21.g02590_p1	lm5633.a03.21.g02620_p1
5	#N/A	lm5633.a03.3.g00110_p1	lm5633.a03.3.g00130_p1	lm5633.a03.3.g00140_p1	lm5633.a03.3.g00160_p1	lm5633.a03.3.g00180_p1
5	Belongs to the MIP aquaporin (TC 1.A.8) family	lm5633.a03.3.g11570_p1	lm5633.a03.3.g11580_p1	lm5633.a03.3.g11590_p1	lm5633.a03.3.g11650_p1	lm5633.a03.3.g11660_p1
5	Cytochrome p450	lm5633.a03.3.g12490_p1	lm5633.a03.3.g12500_p1	lm5633.a03.3.g12510_p1	lm5633.a03.3.g12530_p1	lm5633.a03.3.g12540_p1
5	#N/A	lm5633.a03.3.g16670_p1	lm5633.a03.3.g16680_p1	lm5633.a03.3.g16700_p1	lm5633.a03.3.g16730_p1	lm5633.a03.3.g16780_p1
5	Inositol hexakisphosphate	lm5633.a03.4.g14120_p1	lm5633.a03.4.g14130_p1	lm5633.a03.4.g14140_p1	lm5633.a03.4.g14150_p1	lm5633.a03.4.g14160_p1
5	ABC transporter C family member	lm5633.a03.5.g07760_p1	lm5633.a03.5.g07800_p1	lm5633.a03.5.g07810_p1	lm5633.a03.5.g07830_p1	lm5633.a03.5.g07840_p1
5	cytochrome P450	lm5633.a03.5.g12030_p1	lm5633.a03.5.g12110_p1	lm5633.a03.5.g12130_p1	lm5633.a03.5.g12200_p1	lm5633.a03.5.g12210_p1
5	Hydrolyzes glycerol-phospholipids at the terminal phosphodiesteric bond	lm5633.a03.5.g13890_p1	lm5633.a03.5.g13940_p1	lm5633.a03.5.g13960_p1	lm5633.a03.5.g13970_p1	lm5633.a03.5.g13980_p1
5	glutathione s-transferase	lm5633.a03.6.g08770_p1	lm5633.a03.6.g08780_p1	lm5633.a03.6.g08790_p1	lm5633.a03.6.g08810_p1	lm5633.a03.6.g08820_p1
5	Belongs to the UDP-glycosyltransferase family	lm5633.a03.6.g11410_p1	lm5633.a03.6.g11420_p1	lm5633.a03.6.g11430_p1	lm5633.a03.6.g11440_p1	lm5633.a03.6.g11450_p1
5	0	lm5633.a03.6.g14330_p1	lm5633.a03.6.g14340_p1	lm5633.a03.6.g14360_p1	lm5633.a03.6.g14370_p1	lm5633.a03.6.g14380_p1
5	C2 domain	lm5633.a03.7.g01360_p1	lm5633.a03.7.g01370_p1	lm5633.a03.7.g01380_p1	lm5633.a03.7.g01410_p1	lm5633.a03.7.g01420_p1
5	Leucine-rich repeats, outliers	lm5633.a03.7.g05620_p1	lm5633.a03.7.g05630_p1	lm5633.a03.7.g05640_p1	lm5633.a03.7.g05650_p1	lm5633.a03.7.g05680_p1
5	LRR receptor-like serine threonine-protein kinase	lm5633.a03.7.g11750_p1	lm5633.a03.7.g11770_p1	lm5633.a03.7.g11780_p1	lm5633.a03.7.g11800_p1	lm5633.a03.7.g11820_p1
5	E3 ubiquitin-protein ligase	lm5633.a03.8.g00290_p1	lm5633.a03.8.g00320_p1	lm5633.a03.8.g00340_p1	lm5633.a03.8.g00390_p1	lm5633.a03.8.g00410_p1
5	Belongs to the disease resistance NB-LRR family	lm5633.a03.9.g04880_p1	lm5633.a03.9.g04890_p1	lm5633.a03.9.g04900_p1	lm5633.a03.9.g04970_p1	lm5633.a03.9.g05050_p1
5	Pentatricopeptide repeat-containing protein	lm5633.a03.9.g07030_p1	lm5633.a03.9.g07080_p1	lm5633.a03.9.g07090_p1	lm5633.a03.9.g07120_p1	lm5633.a03.9.g07130_p1
5	S-locus lectin protein kinase family protein	lm5633.a03.9.g08840_p1	lm5633.a03.9.g08850_p1	lm5633.a03.9.g08860_p1	lm5633.a03.9.g08870_p1	lm5633.a03.9.g08880_p1
4	4-coumarate--CoA ligase-like	lm5633.a03.1.g08240_p1	lm5633.a03.1.g08250_p1	lm5633.a03.1.g08260_p1	lm5633.a03.1.g08270_p1
4	Lipolytic acyl hydrolase (LAH)	lm5633.a03.1.g16060_p1	lm5633.a03.1.g16110_p1	lm5633.a03.1.g16180_p1	lm5633.a03.1.g16240_p1
4	protein heterodimerization activity	lm5633.a03.10.g02110_p1	lm5633.a03.10.g02160_p1	lm5633.a03.10.g02200_p1	lm5633.a03.10.g02210_p1
4	Transferase family	lm5633.a03.10.g02780_p1	lm5633.a03.10.g02790_p1	lm5633.a03.10.g02800_p1	lm5633.a03.10.g02820_p1
4	Belongs to the argonaute family	lm5633.a03.10.g03110_p1	lm5633.a03.10.g03130_p1	lm5633.a03.10.g03140_p1	lm5633.a03.10.g03150_p1
4	NAC domain-containing protein	lm5633.a03.10.g05720_p1	lm5633.a03.10.g05730_p1	lm5633.a03.10.g05740_p1	lm5633.a03.10.g05750_p1
4	#N/A	lm5633.a03.10.g06020_p1	lm5633.a03.10.g06050_p1	lm5633.a03.10.g06060_p1	lm5633.a03.10.g06080_p1
4	gpi-anchored protein	lm5633.a03.10.g09960_p1	lm5633.a03.10.g09970_p1	lm5633.a03.10.g10020_p1	lm5633.a03.10.g10030_p1
4	Galactoside 2-alpha-L-fucosyltransferase-like	lm5633.a03.11.g06360_p1	lm5633.a03.11.g06380_p1	lm5633.a03.11.g06390_p1	lm5633.a03.11.g06410_p1
4	ABC transporter B family member	lm5633.a03.11.g06630_p1	lm5633.a03.11.g06670_p1	lm5633.a03.11.g06700_p1	lm5633.a03.11.g06750_p1
4	germin-like protein	lm5633.a03.11.g07050_p1	lm5633.a03.11.g07080_p1	lm5633.a03.11.g07090_p1	lm5633.a03.11.g07100_p1
4	Flowering-promoting factor 1-like protein 3	lm5633.a03.12.g00700_p1	lm5633.a03.12.g00780_p1	lm5633.a03.12.g00830_p1	lm5633.a03.12.g00850_p1
4	EF-hand domain pair	lm5633.a03.12.g05990_p1	lm5633.a03.12.g06000_p1	lm5633.a03.12.g06010_p1	lm5633.a03.12.g06020_p1
4	Belongs to the short-chain dehydrogenases reductases (SDR) family	lm5633.a03.12.g06730_p1	lm5633.a03.12.g06750_p1	lm5633.a03.12.g06760_p1	lm5633.a03.12.g06830_p1
4	Glutamine amidotransferase class-I	lm5633.a03.12.g08540_p1	lm5633.a03.12.g08550_p1	lm5633.a03.12.g08570_p1	lm5633.a03.12.g08600_p1
4	RNA polymerase II transcription regulator recruiting activity	lm5633.a03.13.g02360_p1	lm5633.a03.13.g02430_p1	lm5633.a03.13.g02460_p1	lm5633.a03.13.g02470_p1
4	Belongs to the MIP aquaporin (TC 1.A.8) family	lm5633.a03.13.g03870_p1	lm5633.a03.13.g03900_p1	lm5633.a03.13.g03910_p1	lm5633.a03.13.g03980_p1
4	cytochrome P450	lm5633.a03.13.g04820_p1	lm5633.a03.13.g04830_p1	lm5633.a03.13.g04840_p1	lm5633.a03.13.g04850_p1
4	isoform X1	lm5633.a03.14.g01490_p1	lm5633.a03.14.g01500_p1	lm5633.a03.14.g01510_p1	lm5633.a03.14.g01570_p1
4	#N/A	lm5633.a03.14.g03340_p1	lm5633.a03.14.g03350_p1	lm5633.a03.14.g03360_p1	lm5633.a03.14.g03370_p1
4	isoflavone	lm5633.a03.14.g04400_p1	lm5633.a03.14.g04410_p1	lm5633.a03.14.g04440_p1	lm5633.a03.14.g04450_p1
4	L-type lectin-domain containing receptor kinase	lm5633.a03.14.g06550_p1	lm5633.a03.14.g06590_p1	lm5633.a03.14.g06610_p1	lm5633.a03.14.g06640_p1
4	Belongs to the disease resistance NB-LRR family	lm5633.a03.14.g07420_p1	lm5633.a03.14.g07440_p1	lm5633.a03.14.g07450_p1	lm5633.a03.14.g07510_p1
4	0	lm5633.a03.14.g07650_p1	lm5633.a03.14.g07670_p1	lm5633.a03.14.g07680_p1	lm5633.a03.14.g07690_p1
4	Allinase	lm5633.a03.15.g00800_p1	lm5633.a03.15.g00810_p1	lm5633.a03.15.g00820_p1	lm5633.a03.15.g00840_p1
4	#N/A	lm5633.a03.15.g05510_p1	lm5633.a03.15.g05520_p1	lm5633.a03.15.g05570_p1	lm5633.a03.15.g05650_p1
4	disease resistance	lm5633.a03.15.g07880_p1	lm5633.a03.15.g07900_p1	lm5633.a03.15.g07950_p1	lm5633.a03.15.g07970_p1
4	#N/A	lm5633.a03.16.g01000_p1	lm5633.a03.16.g01010_p1	lm5633.a03.16.g01020_p1	lm5633.a03.16.g01030_p1
4	Belongs to the peroxidase family. Classical plant (class III) peroxidase subfamily	lm5633.a03.16.g03210_p1	lm5633.a03.16.g03220_p1	lm5633.a03.16.g03230_p1	lm5633.a03.16.g03300_p1
4	The light-harvesting complex (LHC) functions as a light receptor, it captures and delivers excitation energy to photosystems with which it is closely associated	lm5633.a03.16.g03750_p1	lm5633.a03.16.g03760_p1	lm5633.a03.16.g03770_p1	lm5633.a03.16.g03860_p1
4	Exostosin family	lm5633.a03.16.g03850_p1	lm5633.a03.16.g03880_p1	lm5633.a03.16.g03890_p1	lm5633.a03.16.g03920_p1
4	Receptor protein kinase	lm5633.a03.17.g00980_p1	lm5633.a03.17.g01010_p1	lm5633.a03.17.g01050_p1	lm5633.a03.17.g01090_p1
4	Acts in the modification of cell walls via demethylesterification of cell wall pectin	lm5633.a03.17.g03110_p1	lm5633.a03.17.g03140_p1	lm5633.a03.17.g03150_p1	lm5633.a03.17.g03160_p1
4	#N/A	lm5633.a03.17.g03770_p1	lm5633.a03.17.g03780_p1	lm5633.a03.17.g03800_p1	lm5633.a03.17.g03820_p1
4	Methyltransferase FkbM domain	lm5633.a03.17.g04370_p1	lm5633.a03.17.g04390_p1	lm5633.a03.17.g04400_p1	lm5633.a03.17.g04410_p1
4	UDP-glucoronosyl and UDP-glucosyl transferase	lm5633.a03.17.g07720_p1	lm5633.a03.17.g07730_p1	lm5633.a03.17.g07750_p1	lm5633.a03.17.g07760_p1
4	WRKY Transcription Factor	lm5633.a03.18.g02610_p1	lm5633.a03.18.g02650_p1	lm5633.a03.18.g02690_p1	lm5633.a03.18.g02700_p1
4	DYW family of nucleic acid deaminases	lm5633.a03.18.g02660_p1	lm5633.a03.18.g02670_p1	lm5633.a03.18.g02710_p1	lm5633.a03.18.g02720_p1
4	seed storage protein	lm5633.a03.18.g05180_p1	lm5633.a03.18.g05190_p1	lm5633.a03.18.g05200_p1	lm5633.a03.18.g05220_p1
4	Belongs to the ClpA ClpB family	lm5633.a03.19.g04780_p1	lm5633.a03.19.g04800_p1	lm5633.a03.19.g04830_p1	lm5633.a03.19.g04840_p1
4	Protein of unknown function, DUF538	lm5633.a03.2.g01990_p1	lm5633.a03.2.g02000_p1	lm5633.a03.2.g02010_p1	lm5633.a03.2.g02020_p1
4	Phosphate-induced protein 1 conserved region	lm5633.a03.2.g02850_p1	lm5633.a03.2.g02870_p1	lm5633.a03.2.g02880_p1	lm5633.a03.2.g02910_p1
4	Red chlorophyll catabolite reductase	lm5633.a03.2.g03030_p1	lm5633.a03.2.g03040_p1	lm5633.a03.2.g03050_p1	lm5633.a03.2.g03060_p1
4	amino acid transporter	lm5633.a03.2.g08680_p1	lm5633.a03.2.g08690_p1	lm5633.a03.2.g08700_p1	lm5633.a03.2.g08710_p1
4	Belongs to the AAA ATPase family	lm5633.a03.2.g13300_p1	lm5633.a03.2.g13340_p1	lm5633.a03.2.g13430_p1	lm5633.a03.2.g13440_p1
4	Belongs to the heat shock protein 70 family	lm5633.a03.2.g14820_p1	lm5633.a03.2.g14910_p1	lm5633.a03.2.g14920_p1	lm5633.a03.2.g14930_p1
4	B2 protein-like	lm5633.a03.2.g15400_p1	lm5633.a03.2.g15430_p1	lm5633.a03.2.g15440_p1	lm5633.a03.2.g15450_p1
4	Receptor protein kinase	lm5633.a03.2.g15990_p1	lm5633.a03.2.g16000_p1	lm5633.a03.2.g16040_p1	lm5633.a03.2.g16050_p1
4	Belongs to the multi antimicrobial extrusion (MATE) (TC 2.A.66.1) family	lm5633.a03.20.g02150_p1	lm5633.a03.20.g02160_p1	lm5633.a03.20.g02170_p1	lm5633.a03.20.g02180_p1
4	lysM domain-containing GPI-anchored protein	lm5633.a03.20.g03160_p1	lm5633.a03.20.g03170_p1	lm5633.a03.20.g03180_p1	lm5633.a03.20.g03260_p1
4	ethylene-responsive transcription factor	lm5633.a03.20.g05010_p1	lm5633.a03.20.g05020_p1	lm5633.a03.20.g05030_p1	lm5633.a03.20.g05050_p1
4	expressed protein	lm5633.a03.20.g05660_p1	lm5633.a03.20.g05730_p1	lm5633.a03.20.g05740_p1	lm5633.a03.20.g05770_p1
4	DYW family of nucleic acid deaminases	lm5633.a03.21.g01450_p1	lm5633.a03.21.g01510_p1	lm5633.a03.21.g01550_p1	lm5633.a03.21.g01560_p1
4	#N/A	lm5633.a03.21.g03200_p1	lm5633.a03.21.g03210_p1	lm5633.a03.21.g03220_p1	lm5633.a03.21.g03230_p1
4	#N/A	lm5633.a03.22.g00010_p1	lm5633.a03.22.g00020_p1	lm5633.a03.22.g00030_p1	lm5633.a03.22.g00050_p1
4	3-ketoacyl-CoA synthase	lm5633.a03.3.g01280_p1	lm5633.a03.3.g01290_p1	lm5633.a03.3.g01320_p1	lm5633.a03.3.g01330_p1
4	Transferase family	lm5633.a03.3.g03660_p1	lm5633.a03.3.g03690_p1	lm5633.a03.3.g03700_p1	lm5633.a03.3.g03730_p1
4	Domain in cystathionine beta-synthase and other proteins.	lm5633.a03.3.g05670_p1	lm5633.a03.3.g05710_p1	lm5633.a03.3.g05720_p1	lm5633.a03.3.g05730_p1
4	Belongs to the GST superfamily	lm5633.a03.3.g09850_p1	lm5633.a03.3.g09940_p1	lm5633.a03.3.g09950_p1	lm5633.a03.3.g09960_p1
4	#N/A	lm5633.a03.3.g10190_p1	lm5633.a03.3.g10200_p1	lm5633.a03.3.g10210_p1	lm5633.a03.3.g10280_p1
4	#N/A	lm5633.a03.3.g12350_p1	lm5633.a03.3.g12360_p1	lm5633.a03.3.g12400_p1	lm5633.a03.3.g12410_p1
4	Protein of unknown function, DUF538	lm5633.a03.3.g14600_p1	lm5633.a03.3.g14620_p1	lm5633.a03.3.g14680_p1	lm5633.a03.3.g14690_p1
4	VIT family	lm5633.a03.3.g15410_p1	lm5633.a03.3.g15420_p1	lm5633.a03.3.g15430_p1	lm5633.a03.3.g15440_p1
4	phospholipase	lm5633.a03.4.g10290_p1	lm5633.a03.4.g10300_p1	lm5633.a03.4.g10310_p1	lm5633.a03.4.g10340_p1
4	NB-ARC domain	lm5633.a03.42.g00020_p1	lm5633.a03.42.g00030_p1	lm5633.a03.42.g00040_p1	lm5633.a03.42.g00050_p1
4	Protein of unknown function (DUF679)	lm5633.a03.5.g00400_p1	lm5633.a03.5.g00460_p1	lm5633.a03.5.g00490_p1	lm5633.a03.5.g00500_p1
4	Protein trichome birefringence-like 25	lm5633.a03.5.g01620_p1	lm5633.a03.5.g01630_p1	lm5633.a03.5.g01640_p1	lm5633.a03.5.g01660_p1
4	Stigma-specific protein, Stig1	lm5633.a03.5.g05690_p1	lm5633.a03.5.g05700_p1	lm5633.a03.5.g05710_p1	lm5633.a03.5.g05720_p1
4	Protein trichome birefringence-like 25	lm5633.a03.5.g07520_p1	lm5633.a03.5.g07540_p1	lm5633.a03.5.g07550_p1	lm5633.a03.5.g07580_p1
4	F-box protein At4g22030	lm5633.a03.5.g09910_p1	lm5633.a03.5.g09920_p1	lm5633.a03.5.g09960_p1	lm5633.a03.5.g09970_p1
4	GDSL esterase lipase APG	lm5633.a03.5.g10910_p1	lm5633.a03.5.g10990_p1	lm5633.a03.5.g11000_p1	lm5633.a03.5.g11010_p1
4	Belongs to the small heat shock protein (HSP20) family	lm5633.a03.5.g11280_p1	lm5633.a03.5.g11300_p1	lm5633.a03.5.g11320_p1	lm5633.a03.5.g11350_p1
4	Violaxanthin	lm5633.a03.5.g12150_p1	lm5633.a03.5.g12190_p1	lm5633.a03.5.g12220_p1	lm5633.a03.5.g12230_p1
4	COBRA-like protein	lm5633.a03.6.g06470_p1	lm5633.a03.6.g06490_p1	lm5633.a03.6.g06500_p1	lm5633.a03.6.g06510_p1
4	Polyamine oxidase	lm5633.a03.6.g07350_p1	lm5633.a03.6.g07370_p1	lm5633.a03.6.g07470_p1	lm5633.a03.6.g07510_p1
4	#N/A	lm5633.a03.6.g10280_p1	lm5633.a03.6.g10310_p1	lm5633.a03.6.g10320_p1	lm5633.a03.6.g10330_p1
4	Myb/SANT-like DNA-binding domain	lm5633.a03.6.g11150_p1	lm5633.a03.6.g11160_p1	lm5633.a03.6.g11180_p1	lm5633.a03.6.g11190_p1
4	Family of unknown function (DUF716)	lm5633.a03.6.g13760_p1	lm5633.a03.6.g13790_p1	lm5633.a03.6.g13800_p1	lm5633.a03.6.g13830_p1
4	UPF0481 protein At3g47200-like	lm5633.a03.6.g15940_p1	lm5633.a03.6.g15950_p1	lm5633.a03.6.g15960_p1	lm5633.a03.6.g15970_p1
4	Lysosomal beta	lm5633.a03.7.g07870_p1	lm5633.a03.7.g07900_p1	lm5633.a03.7.g07910_p1	lm5633.a03.7.g07920_p1
4	F-box protein	lm5633.a03.9.g00810_p1	lm5633.a03.9.g00830_p1	lm5633.a03.9.g00850_p1	lm5633.a03.9.g00860_p1
4	BTB POZ domain-containing protein	lm5633.a03.9.g01270_p1	lm5633.a03.9.g01280_p1	lm5633.a03.9.g01370_p1	lm5633.a03.9.g01380_p1
4	N-terminal domain of oxidoreductase	lm5633.a03.9.g02170_p1	lm5633.a03.9.g02210_p1	lm5633.a03.9.g02220_p1	lm5633.a03.9.g02260_p1
4	PDDEXK-like family of unknown function	lm5633.a03.9.g03930_p1	lm5633.a03.9.g03940_p1	lm5633.a03.9.g03950_p1	lm5633.a03.9.g03960_p1
4	Cytochrome p450	lm5633.a03.9.g05110_p1	lm5633.a03.9.g05120_p1	lm5633.a03.9.g05130_p1	lm5633.a03.9.g05190_p1
4	Subtilase family	lm5633.a03.9.g06090_p1	lm5633.a03.9.g06100_p1	lm5633.a03.9.g06120_p1	lm5633.a03.9.g06130_p1
4	ADP binding	lm5633.a03.9.g07070_p1	lm5633.a03.9.g07100_p1	lm5633.a03.9.g07160_p1	lm5633.a03.9.g07170_p1
4	#N/A	lm5633.a03.9.g07220_p1	lm5633.a03.9.g07240_p1	lm5633.a03.9.g07250_p1	lm5633.a03.9.g07260_p1
4	Belongs to the phosphoglycerate kinase family	lm5633.a03.9.g07270_p1	lm5633.a03.9.g07280_p1	lm5633.a03.9.g07290_p1	lm5633.a03.9.g07300_p1
4	Belongs to the multi antimicrobial extrusion (MATE) (TC 2.A.66.1) family	lm5633.a03.9.g08110_p1	lm5633.a03.9.g08160_p1	lm5633.a03.9.g08220_p1	lm5633.a03.9.g08240_p1
3	Belongs to the UDP-glycosyltransferase family	lm5633.a03.1.g00370_p1	lm5633.a03.1.g00460_p1	lm5633.a03.1.g00510_p1
3	Belongs to the glycosyltransferase 29 family	lm5633.a03.1.g00950_p1	lm5633.a03.1.g00960_p1	lm5633.a03.1.g00970_p1
3	Phosphatidylethanolamine-binding protein	lm5633.a03.1.g01030_p1	lm5633.a03.1.g01100_p1	lm5633.a03.1.g01110_p1
3	Secoisolariciresinol dehydrogenase-like	lm5633.a03.1.g02830_p1	lm5633.a03.1.g02840_p1	lm5633.a03.1.g02860_p1
3	receptor-like serine threonine-protein kinase At5g57670	lm5633.a03.1.g04410_p1	lm5633.a03.1.g04470_p1	lm5633.a03.1.g04480_p1
3	WD40-like Beta Propeller (InterPro IPR011659), Six-bladed beta-propeller, TolB-like (InterPro IPR011042)	lm5633.a03.1.g04500_p1	lm5633.a03.1.g04520_p1	lm5633.a03.1.g04530_p1
3	Pectate lyase superfamily protein	lm5633.a03.1.g06040_p1	lm5633.a03.1.g06050_p1	lm5633.a03.1.g06060_p1
3	Belongs to the peroxidase family. Classical plant (class III) peroxidase subfamily	lm5633.a03.1.g06670_p1	lm5633.a03.1.g06680_p1	lm5633.a03.1.g06700_p1
3	Protein kinase domain	lm5633.a03.1.g07480_p1	lm5633.a03.1.g07490_p1	lm5633.a03.1.g07500_p1
3	Catalyzes the reduction of fatty acyl-CoA to fatty alcohols	lm5633.a03.1.g11020_p1	lm5633.a03.1.g11030_p1	lm5633.a03.1.g11040_p1
3	Methylcrotonoyl-CoA carboxylase beta chain	lm5633.a03.1.g15690_p1	lm5633.a03.1.g15700_p1	lm5633.a03.1.g15730_p1
3	serine threonine-protein kinase	lm5633.a03.1.g15810_p1	lm5633.a03.1.g15830_p1	lm5633.a03.1.g15840_p1
3	Belongs to the CRISP family	lm5633.a03.1.g15970_p1	lm5633.a03.1.g16000_p1	lm5633.a03.1.g16010_p1
3	phosphoserine aminotransferase	lm5633.a03.10.g00260_p1	lm5633.a03.10.g00270_p1	lm5633.a03.10.g00300_p1
3	AAA domain	lm5633.a03.10.g00470_p1	lm5633.a03.10.g00480_p1	lm5633.a03.10.g00560_p1
3	GDSL esterase lipase	lm5633.a03.10.g00490_p1	lm5633.a03.10.g00500_p1	lm5633.a03.10.g00550_p1
3	#N/A	lm5633.a03.10.g01900_p1	lm5633.a03.10.g01910_p1	lm5633.a03.10.g01920_p1
3	Phospholipase A1-Igamma1	lm5633.a03.10.g03790_p1	lm5633.a03.10.g03840_p1	lm5633.a03.10.g03870_p1
3	purine permease	lm5633.a03.10.g05520_p1	lm5633.a03.10.g05530_p1	lm5633.a03.10.g05540_p1
3	) transport protein	lm5633.a03.10.g05810_p1	lm5633.a03.10.g05820_p1	lm5633.a03.10.g05830_p1
3	Caspase domain	lm5633.a03.10.g06430_p1	lm5633.a03.10.g06450_p1	lm5633.a03.10.g06460_p1
3	#N/A	lm5633.a03.10.g07350_p1	lm5633.a03.10.g07360_p1	lm5633.a03.10.g07400_p1
3	Glucose-6-phosphate phosphate translocator	lm5633.a03.10.g08720_p1	lm5633.a03.10.g08730_p1	lm5633.a03.10.g08740_p1
3	LOB domain-containing	lm5633.a03.10.g09070_p1	lm5633.a03.10.g09110_p1	lm5633.a03.10.g09150_p1
3	Zinc-binding dehydrogenase	lm5633.a03.10.g10220_p1	lm5633.a03.10.g10250_p1	lm5633.a03.10.g10280_p1
3	Bulb-type mannose-specific lectin	lm5633.a03.11.g00050_p1	lm5633.a03.11.g00100_p1	lm5633.a03.11.g00130_p1
3	ETO1-like protein 1	lm5633.a03.11.g02020_p1	lm5633.a03.11.g02030_p1	lm5633.a03.11.g02060_p1
3	#N/A	lm5633.a03.11.g04030_p1	lm5633.a03.11.g04040_p1	lm5633.a03.11.g04110_p1
3	#N/A	lm5633.a03.11.g06130_p1	lm5633.a03.11.g06200_p1	lm5633.a03.11.g06230_p1
3	NAD(P)H dehydrogenase subunit S	lm5633.a03.11.g07130_p1	lm5633.a03.11.g07170_p1	lm5633.a03.11.g07180_p1
3	aldehyde oxidase	lm5633.a03.11.g07590_p1	lm5633.a03.11.g07640_p1	lm5633.a03.11.g07690_p1
3	Cysteine-rich secretory protein family	lm5633.a03.11.g07830_p1	lm5633.a03.11.g07840_p1	lm5633.a03.11.g07870_p1
3	#N/A	lm5633.a03.11.g07860_p1	lm5633.a03.11.g07890_p1	lm5633.a03.11.g07900_p1
3	Purple acid phosphatase	lm5633.a03.11.g08230_p1	lm5633.a03.11.g08240_p1	lm5633.a03.11.g08250_p1
3	60S ribosomal protein	lm5633.a03.11.g08320_p1	lm5633.a03.11.g08340_p1	lm5633.a03.11.g08350_p1
3	Glutamate-gated receptor that probably acts as non- selective cation channel	lm5633.a03.12.g01020_p1	lm5633.a03.12.g01090_p1	lm5633.a03.12.g01120_p1
3	#N/A	lm5633.a03.12.g02570_p1	lm5633.a03.12.g02590_p1	lm5633.a03.12.g02610_p1
3	Catalyzes the attachment of alanine to tRNA(Ala) in a two-step reaction alanine is first activated by ATP to form Ala- AMP and then transferred to the acceptor end of tRNA(Ala). Also edits incorrectly charged tRNA(Ala) via its editing domain	lm5633.a03.12.g03750_p1	lm5633.a03.12.g03760_p1	lm5633.a03.12.g03780_p1
3	Belongs to the glycosyltransferase 2 family	lm5633.a03.12.g04870_p1	lm5633.a03.12.g04910_p1	lm5633.a03.12.g04920_p1
3	#N/A	lm5633.a03.12.g04960_p1	lm5633.a03.12.g04970_p1	lm5633.a03.12.g05030_p1
3	Alpha beta-Hydrolases superfamily protein	lm5633.a03.12.g05290_p1	lm5633.a03.12.g05300_p1	lm5633.a03.12.g05310_p1
3	Belongs to the peptidase A1 family	lm5633.a03.12.g05810_p1	lm5633.a03.12.g05830_p1	lm5633.a03.12.g05840_p1
3	Catalyzes xyloglucan endohydrolysis (XEH) and or endotransglycosylation (XET). Cleaves and religates xyloglucan polymers, an essential constituent of the primary cell wall, and thereby participates in cell wall construction of growing tissues	lm5633.a03.12.g09030_p1	lm5633.a03.12.g09040_p1	lm5633.a03.12.g09070_p1
3	subtilisin-like protease	lm5633.a03.13.g00510_p1	lm5633.a03.13.g00550_p1	lm5633.a03.13.g00600_p1
3	zinc-finger of the FCS-type, C2-C2	lm5633.a03.13.g03070_p1	lm5633.a03.13.g03080_p1	lm5633.a03.13.g03090_p1
3	Purine nucleobase transmembrane transport	lm5633.a03.13.g03310_p1	lm5633.a03.13.g03340_p1	lm5633.a03.13.g03350_p1
3	Belongs to the cytochrome P450 family	lm5633.a03.13.g03540_p1	lm5633.a03.13.g03550_p1	lm5633.a03.13.g03560_p1
3	RNA-binding protein	lm5633.a03.13.g04670_p1	lm5633.a03.13.g04730_p1	lm5633.a03.13.g04740_p1
3	14 kDa proline-rich protein DC2.15-like	lm5633.a03.13.g07790_p1	lm5633.a03.13.g07850_p1	lm5633.a03.13.g07870_p1
3	#N/A	lm5633.a03.13.g07800_p1	lm5633.a03.13.g07810_p1	lm5633.a03.13.g07860_p1
3	Zinc finger BED domain-containing protein RICESLEEPER	lm5633.a03.13.g08110_p1	lm5633.a03.13.g08130_p1	lm5633.a03.13.g08170_p1
3	Belongs to the small heat shock protein (HSP20) family	lm5633.a03.14.g01110_p1	lm5633.a03.14.g01120_p1	lm5633.a03.14.g01130_p1
3	Glutamate-gated receptor that probably acts as non- selective cation channel	lm5633.a03.14.g06970_p1	lm5633.a03.14.g06980_p1	lm5633.a03.14.g07000_p1
3	#N/A	lm5633.a03.14.g07480_p1	lm5633.a03.14.g07490_p1	lm5633.a03.14.g07500_p1
3	FAD dependent oxidoreductase	lm5633.a03.14.g08790_p1	lm5633.a03.14.g08800_p1	lm5633.a03.14.g08810_p1
3	Belongs to the peptidase S10 family	lm5633.a03.15.g01850_p1	lm5633.a03.15.g01860_p1	lm5633.a03.15.g01870_p1
3	Stress response protein nst1-like	lm5633.a03.15.g03630_p1	lm5633.a03.15.g03700_p1	lm5633.a03.15.g03740_p1
3	No apical meristem (NAM) protein	lm5633.a03.15.g04570_p1	lm5633.a03.15.g04580_p1	lm5633.a03.15.g04590_p1
3	#N/A	lm5633.a03.15.g06020_p1	lm5633.a03.15.g06030_p1	lm5633.a03.15.g06050_p1
3	oxidoreductase, 2OG-Fe(II) oxygenase family protein	lm5633.a03.15.g06670_p1	lm5633.a03.15.g06680_p1	lm5633.a03.15.g06690_p1
3	#N/A	lm5633.a03.15.g07080_p1	lm5633.a03.15.g07100_p1	lm5633.a03.15.g07110_p1
3	Transcription initiation factor TFIID subunit	lm5633.a03.15.g07430_p1	lm5633.a03.15.g07480_p1	lm5633.a03.15.g07500_p1
3	#N/A	lm5633.a03.15.g07690_p1	lm5633.a03.15.g07700_p1	lm5633.a03.15.g07710_p1
3	Component of the ESCRT-I complex (endosomal sorting complex required for transport I), a regulator of vesicular trafficking process	lm5633.a03.16.g00690_p1	lm5633.a03.16.g00710_p1	lm5633.a03.16.g00720_p1
3	Control of topological states of DNA by transient breakage and subsequent rejoining of DNA strands. Topoisomerase II makes double-strand breaks	lm5633.a03.16.g02320_p1	lm5633.a03.16.g02340_p1	lm5633.a03.16.g02350_p1
3	Rhodanese-like domain-containing protein 4 chloroplastic	lm5633.a03.16.g04420_p1	lm5633.a03.16.g04460_p1	lm5633.a03.16.g04470_p1
3	Belongs to the TRAFAC class myosin-kinesin ATPase superfamily. Kinesin family	lm5633.a03.16.g06860_p1	lm5633.a03.16.g06870_p1	lm5633.a03.16.g06880_p1
3	Mitogen-activated protein kinase kinase kinase	lm5633.a03.16.g07310_p1	lm5633.a03.16.g07330_p1	lm5633.a03.16.g07340_p1
3	receptor-like protein kinase	lm5633.a03.16.g07600_p1	lm5633.a03.16.g07610_p1	lm5633.a03.16.g07680_p1
3	RINT1-like protein MAG2	lm5633.a03.17.g00290_p1	lm5633.a03.17.g00300_p1	lm5633.a03.17.g00340_p1
3	STAS domain	lm5633.a03.17.g00880_p1	lm5633.a03.17.g00890_p1	lm5633.a03.17.g00900_p1
3	lipoate synthase activity	lm5633.a03.17.g00970_p1	lm5633.a03.17.g01000_p1	lm5633.a03.17.g01070_p1
3	#N/A	lm5633.a03.17.g02160_p1	lm5633.a03.17.g02170_p1	lm5633.a03.17.g02200_p1
3	Carboxyvinyl-carboxyphosphonate phosphorylmutase	lm5633.a03.17.g06260_p1	lm5633.a03.17.g06280_p1	lm5633.a03.17.g06310_p1
3	Translation initiation factor IF-2, N-terminal region	lm5633.a03.17.g06620_p1	lm5633.a03.17.g06630_p1	lm5633.a03.17.g06660_p1
3	E3 ubiquitin-protein ligase	lm5633.a03.17.g06730_p1	lm5633.a03.17.g06740_p1	lm5633.a03.17.g06820_p1
3	PIN domain	lm5633.a03.17.g06960_p1	lm5633.a03.17.g06970_p1	lm5633.a03.17.g07010_p1
3	Auxin response factors (ARFs) are transcriptional factors that bind specifically to the DNA sequence 5'-TGTCTC-3' found in the auxin-responsive promoter elements (AuxREs)	lm5633.a03.17.g07020_p1	lm5633.a03.17.g07030_p1	lm5633.a03.17.g07040_p1
3	Glucomannan 4-beta-mannosyltransferase	lm5633.a03.17.g08190_p1	lm5633.a03.17.g08220_p1	lm5633.a03.17.g08230_p1
3	Belongs to the NPH3 family	lm5633.a03.17.g08270_p1	lm5633.a03.17.g08280_p1	lm5633.a03.17.g08300_p1
3	Glyoxalase/Bleomycin resistance protein/Dioxygenase superfamily	lm5633.a03.18.g00260_p1	lm5633.a03.18.g00270_p1	lm5633.a03.18.g00280_p1
3	Belongs to the ABC transporter superfamily. ABCG family. PDR (TC 3.A.1.205) subfamily	lm5633.a03.18.g00650_p1	lm5633.a03.18.g00700_p1	lm5633.a03.18.g00760_p1
3	Cytochrome p450	lm5633.a03.18.g03970_p1	lm5633.a03.18.g03980_p1	lm5633.a03.18.g03990_p1
3	ADP binding	lm5633.a03.19.g00200_p1	lm5633.a03.19.g00220_p1	lm5633.a03.19.g00270_p1
3	KR domain	lm5633.a03.19.g00650_p1	lm5633.a03.19.g00660_p1	lm5633.a03.19.g00720_p1
3	NmrA-like family	lm5633.a03.19.g01000_p1	lm5633.a03.19.g01050_p1	lm5633.a03.19.g01060_p1
3	Metacaspase-1-like	lm5633.a03.19.g01740_p1	lm5633.a03.19.g01750_p1	lm5633.a03.19.g01760_p1
3	Belongs to the disease resistance NB-LRR family	lm5633.a03.19.g02760_p1	lm5633.a03.19.g02820_p1	lm5633.a03.19.g02830_p1
3	galactoside	lm5633.a03.19.g04650_p1	lm5633.a03.19.g04660_p1	lm5633.a03.19.g04670_p1
3	Belongs to the cullin family	lm5633.a03.2.g00010_p1	lm5633.a03.2.g00020_p1	lm5633.a03.2.g00070_p1
3	Glycosyl transferase family 2	lm5633.a03.2.g00110_p1	lm5633.a03.2.g00130_p1	lm5633.a03.2.g00140_p1
3	Beta-1,3-galactosyltransferase	lm5633.a03.2.g00160_p1	lm5633.a03.2.g00180_p1	lm5633.a03.2.g00270_p1
3	Beta-13-galactosyltransferase	lm5633.a03.2.g00170_p1	lm5633.a03.2.g00190_p1	lm5633.a03.2.g00280_p1
3	Glycosyl transferase family 2	lm5633.a03.2.g00350_p1	lm5633.a03.2.g00360_p1	lm5633.a03.2.g00390_p1
3	Glycosyltransferase like family 2	lm5633.a03.2.g00370_p1	lm5633.a03.2.g00400_p1	lm5633.a03.2.g00430_p1
3	Glycosyl transferase family 2	lm5633.a03.2.g00560_p1	lm5633.a03.2.g00590_p1	lm5633.a03.2.g00660_p1
3	calmodulin-binding transcription activator	lm5633.a03.2.g02730_p1	lm5633.a03.2.g02750_p1	lm5633.a03.2.g02780_p1
3	Belongs to the protein kinase superfamily. Ser Thr protein kinase family	lm5633.a03.2.g04380_p1	lm5633.a03.2.g04390_p1	lm5633.a03.2.g04410_p1
3	Sugar (and other) transporter	lm5633.a03.2.g07160_p1	lm5633.a03.2.g07170_p1	lm5633.a03.2.g07180_p1
3	Belongs to the UDP-glycosyltransferase family	lm5633.a03.2.g08080_p1	lm5633.a03.2.g08090_p1	lm5633.a03.2.g08100_p1
3	RING-H2 finger protein	lm5633.a03.2.g08490_p1	lm5633.a03.2.g08520_p1	lm5633.a03.2.g08530_p1
3	3beta-hydroxysteroid-dehydrogenase decarboxylase isoform	lm5633.a03.2.g12990_p1	lm5633.a03.2.g13040_p1	lm5633.a03.2.g13070_p1
3	exocyst complex component	lm5633.a03.2.g13120_p1	lm5633.a03.2.g13150_p1	lm5633.a03.2.g13160_p1
3	Elicitor-responsive protein	lm5633.a03.2.g15360_p1	lm5633.a03.2.g15370_p1	lm5633.a03.2.g15380_p1
3	#N/A	lm5633.a03.2.g15470_p1	lm5633.a03.2.g15500_p1	lm5633.a03.2.g15510_p1
3	Lectin-domain containing receptor kinase	lm5633.a03.2.g15690_p1	lm5633.a03.2.g15700_p1	lm5633.a03.2.g15710_p1
3	Small domain found in the jumonji family of transcription factors	lm5633.a03.20.g00850_p1	lm5633.a03.20.g00910_p1	lm5633.a03.20.g00920_p1
3	Belongs to the PI3 PI4-kinase family	lm5633.a03.20.g02230_p1	lm5633.a03.20.g02290_p1	lm5633.a03.20.g02300_p1
3	E3 ubiquitin-protein ligase	lm5633.a03.20.g02640_p1	lm5633.a03.20.g02720_p1	lm5633.a03.20.g02730_p1
3	Superoxide dismutase	lm5633.a03.20.g05210_p1	lm5633.a03.20.g05220_p1	lm5633.a03.20.g05230_p1
3	ABC transporter transmembrane region	lm5633.a03.20.g06050_p1	lm5633.a03.20.g06080_p1	lm5633.a03.20.g06110_p1
3	Belongs to the ABC transporter superfamily. ABCG family. PDR (TC 3.A.1.205) subfamily	lm5633.a03.21.g01110_p1	lm5633.a03.21.g01120_p1	lm5633.a03.21.g01190_p1
3	RNA polymerase II transcription regulator recruiting activity	lm5633.a03.21.g02030_p1	lm5633.a03.21.g02120_p1	lm5633.a03.21.g02140_p1
3	Long-chain fatty alcohol oxidase involved in the omega- oxidation pathway of lipid degradation	lm5633.a03.3.g01010_p1	lm5633.a03.3.g01030_p1	lm5633.a03.3.g01040_p1
3	Egg cell-secreted protein	lm5633.a03.3.g03120_p1	lm5633.a03.3.g03130_p1	lm5633.a03.3.g03140_p1
3	Pentatricopeptide repeat domain	lm5633.a03.3.g06470_p1	lm5633.a03.3.g06520_p1	lm5633.a03.3.g06530_p1
3	negative regulation of inclusion body assembly	lm5633.a03.3.g06740_p1	lm5633.a03.3.g06750_p1	lm5633.a03.3.g06760_p1
3	chromodomain-helicase-DNA-binding protein 1-like	lm5633.a03.3.g10490_p1	lm5633.a03.3.g10580_p1	lm5633.a03.3.g10590_p1
3	#N/A	lm5633.a03.3.g15100_p1	lm5633.a03.3.g15130_p1	lm5633.a03.3.g15140_p1
3	Heavy-metal-associated domain	lm5633.a03.3.g15150_p1	lm5633.a03.3.g15160_p1	lm5633.a03.3.g15190_p1
3	#N/A	lm5633.a03.3.g15870_p1	lm5633.a03.3.g15900_p1	lm5633.a03.3.g15910_p1
3	#N/A	lm5633.a03.3.g16190_p1	lm5633.a03.3.g16200_p1	lm5633.a03.3.g16260_p1
3	Belongs to the glycosyl hydrolase 17 family	lm5633.a03.3.g16360_p1	lm5633.a03.3.g16370_p1	lm5633.a03.3.g16420_p1
3	WRC	lm5633.a03.4.g02440_p1	lm5633.a03.4.g02470_p1	lm5633.a03.4.g02490_p1
3	phosphatidylinositol-4-phosphate phosphatase activity	lm5633.a03.4.g02920_p1	lm5633.a03.4.g02960_p1	lm5633.a03.4.g02970_p1
3	No apical meristem (NAM) protein	lm5633.a03.4.g04700_p1	lm5633.a03.4.g04720_p1	lm5633.a03.4.g04730_p1
3	Protein of unknown function (DUF563)	lm5633.a03.4.g04950_p1	lm5633.a03.4.g04960_p1	lm5633.a03.4.g04970_p1
3	Belongs to the multi antimicrobial extrusion (MATE) (TC 2.A.66.1) family	lm5633.a03.4.g05020_p1	lm5633.a03.4.g05050_p1	lm5633.a03.4.g05070_p1
3	Secretory protein	lm5633.a03.4.g05550_p1	lm5633.a03.4.g05580_p1	lm5633.a03.4.g05600_p1
3	VQ motif	lm5633.a03.4.g06170_p1	lm5633.a03.4.g06180_p1	lm5633.a03.4.g06190_p1
3	Belongs to the argonaute family	lm5633.a03.4.g06900_p1	lm5633.a03.4.g06910_p1	lm5633.a03.4.g06960_p1
3	Flowering-promoting factor 1-like protein	lm5633.a03.4.g08030_p1	lm5633.a03.4.g08050_p1	lm5633.a03.4.g08060_p1
3	Triacylglycerol lipase	lm5633.a03.4.g09520_p1	lm5633.a03.4.g09530_p1	lm5633.a03.4.g09560_p1
3	CCR4-associated factor 1 homolog	lm5633.a03.4.g09990_p1	lm5633.a03.4.g10000_p1	lm5633.a03.4.g10010_p1
3	EGF domain-specific O-linked N-acetylglucosamine transferase-like	lm5633.a03.4.g10590_p1	lm5633.a03.4.g10610_p1	lm5633.a03.4.g10620_p1
3	UPF0481 protein	lm5633.a03.4.g11340_p1	lm5633.a03.4.g11380_p1	lm5633.a03.4.g11400_p1
3	UPF0481 protein At3g47200-like	lm5633.a03.4.g11510_p1	lm5633.a03.4.g11600_p1	lm5633.a03.4.g11620_p1
3	Siah interacting protein, N terminal	lm5633.a03.5.g00200_p1	lm5633.a03.5.g00240_p1	lm5633.a03.5.g00250_p1
3	Rhamnose biosynthetic enzyme	lm5633.a03.5.g05300_p1	lm5633.a03.5.g05310_p1	lm5633.a03.5.g05340_p1
3	Cytochrome b5-like Heme/Steroid binding domain	lm5633.a03.5.g07910_p1	lm5633.a03.5.g07950_p1	lm5633.a03.5.g07960_p1
3	Bark storage protein A-like	lm5633.a03.5.g08650_p1	lm5633.a03.5.g08660_p1	lm5633.a03.5.g08670_p1
3	Elongation factor 2	lm5633.a03.5.g09360_p1	lm5633.a03.5.g09370_p1	lm5633.a03.5.g09400_p1
3	F-box kelch-repeat protein	lm5633.a03.5.g11720_p1	lm5633.a03.5.g11730_p1	lm5633.a03.5.g11740_p1
3	ABC transporter C family member	lm5633.a03.5.g13390_p1	lm5633.a03.5.g13400_p1	lm5633.a03.5.g13440_p1
3	Belongs to the eukaryotic ribosomal protein P1 P2 family	lm5633.a03.5.g14120_p1	lm5633.a03.5.g14130_p1	lm5633.a03.5.g14140_p1
3	Belongs to the cytochrome P450 family	lm5633.a03.6.g01640_p1	lm5633.a03.6.g01650_p1	lm5633.a03.6.g01670_p1
3	Belongs to the CRISP family	lm5633.a03.6.g02550_p1	lm5633.a03.6.g02560_p1	lm5633.a03.6.g02650_p1
3	Rhamnogalacturonate lyase	lm5633.a03.6.g02570_p1	lm5633.a03.6.g02610_p1	lm5633.a03.6.g02630_p1
3	Rhamnogalacturonate lyase family	lm5633.a03.6.g02580_p1	lm5633.a03.6.g02620_p1	lm5633.a03.6.g02640_p1
3	Belongs to the protein kinase superfamily. Ser Thr protein kinase family	lm5633.a03.6.g02870_p1	lm5633.a03.6.g02880_p1	lm5633.a03.6.g02900_p1
3	LON peptidase N-terminal domain and RING finger protein	lm5633.a03.6.g05050_p1	lm5633.a03.6.g05060_p1	lm5633.a03.6.g05100_p1
3	Peroxygenase	lm5633.a03.6.g05340_p1	lm5633.a03.6.g05350_p1	lm5633.a03.6.g05360_p1
3	Belongs to the cytochrome P450 family	lm5633.a03.6.g05980_p1	lm5633.a03.6.g05990_p1	lm5633.a03.6.g06000_p1
3	#N/A	lm5633.a03.6.g07620_p1	lm5633.a03.6.g07630_p1	lm5633.a03.6.g07640_p1
3	Belongs to the major facilitator superfamily. Sugar transporter (TC 2.A.1.1) family	lm5633.a03.6.g07700_p1	lm5633.a03.6.g07740_p1	lm5633.a03.6.g07760_p1
3	glutathione s-transferase	lm5633.a03.6.g09260_p1	lm5633.a03.6.g09270_p1	lm5633.a03.6.g09300_p1
3	inhibitor	lm5633.a03.6.g09950_p1	lm5633.a03.6.g09970_p1	lm5633.a03.6.g09980_p1
3	carbohydrate binding	lm5633.a03.6.g10030_p1	lm5633.a03.6.g10040_p1	lm5633.a03.6.g10090_p1
3	Belongs to the peptidase S10 family	lm5633.a03.6.g10510_p1	lm5633.a03.6.g10580_p1	lm5633.a03.6.g10640_p1
3	#N/A	lm5633.a03.6.g10530_p1	lm5633.a03.6.g10550_p1	lm5633.a03.6.g10560_p1
3	#N/A	lm5633.a03.6.g10590_p1	lm5633.a03.6.g10600_p1	lm5633.a03.6.g10620_p1
3	Pentatricopeptide repeat-containing protein	lm5633.a03.6.g11370_p1	lm5633.a03.6.g11380_p1	lm5633.a03.6.g11390_p1
3	Belongs to the MYST (SAS MOZ) family	lm5633.a03.6.g11980_p1	lm5633.a03.6.g12010_p1	lm5633.a03.6.g12020_p1
3	Inactive receptor kinase	lm5633.a03.6.g11990_p1	lm5633.a03.6.g12030_p1	lm5633.a03.6.g12040_p1
3	Belongs to the Ca(2 ) cation antiporter (CaCA) (TC 2.A.19) family	lm5633.a03.6.g14910_p1	lm5633.a03.6.g15000_p1	lm5633.a03.6.g15010_p1
3	mTERF	lm5633.a03.6.g15210_p1	lm5633.a03.6.g15240_p1	lm5633.a03.6.g15250_p1
3	Zein-binding	lm5633.a03.6.g15500_p1	lm5633.a03.6.g15510_p1	lm5633.a03.6.g15560_p1
3	Iron-sulfur cluster co-chaperone protein HscB	lm5633.a03.6.g15710_p1	lm5633.a03.6.g15720_p1	lm5633.a03.6.g15740_p1
3	ML domain	lm5633.a03.6.g15810_p1	lm5633.a03.6.g15840_p1	lm5633.a03.6.g15850_p1
3	Kiwellin-like	lm5633.a03.7.g01670_p1	lm5633.a03.7.g01690_p1	lm5633.a03.7.g01700_p1
3	U-box domain-containing protein	lm5633.a03.7.g01810_p1	lm5633.a03.7.g01830_p1	lm5633.a03.7.g01870_p1
3	Subtilase family	lm5633.a03.7.g02150_p1	lm5633.a03.7.g02180_p1	lm5633.a03.7.g02210_p1
3	0	lm5633.a03.7.g04570_p1	lm5633.a03.7.g04580_p1	lm5633.a03.7.g04650_p1
3	Belongs to the expansin family	lm5633.a03.7.g04750_p1	lm5633.a03.7.g04770_p1	lm5633.a03.7.g04780_p1
3	Non-catalytic subunit	lm5633.a03.7.g05860_p1	lm5633.a03.7.g05870_p1	lm5633.a03.7.g05880_p1
3	Belongs to the DEAD box helicase family	lm5633.a03.7.g07570_p1	lm5633.a03.7.g07630_p1	lm5633.a03.7.g07640_p1
3	#N/A	lm5633.a03.7.g08060_p1	lm5633.a03.7.g08070_p1	lm5633.a03.7.g08080_p1
3	Protein of unknown function (DUF568)	lm5633.a03.7.g09480_p1	lm5633.a03.7.g09490_p1	lm5633.a03.7.g09500_p1
3	Belongs to the cytochrome P450 family	lm5633.a03.7.g10470_p1	lm5633.a03.7.g10570_p1	lm5633.a03.7.g10580_p1
3	Pentatricopeptide repeat-containing protein	lm5633.a03.7.g10630_p1	lm5633.a03.7.g10680_p1	lm5633.a03.7.g10690_p1
3	Cotranslationally removes the N-terminal methionine from nascent proteins. The N-terminal methionine is often cleaved when the second residue in the primary sequence is small and uncharged (Met-Ala-, Cys, Gly, Pro, Ser, Thr, or Val)	lm5633.a03.7.g11050_p1	lm5633.a03.7.g11070_p1	lm5633.a03.7.g11170_p1
3	Catalyzes xyloglucan endohydrolysis (XEH) and or endotransglycosylation (XET). Cleaves and religates xyloglucan polymers, an essential constituent of the primary cell wall, and thereby participates in cell wall construction of growing tissues	lm5633.a03.8.g00670_p1	lm5633.a03.8.g00680_p1	lm5633.a03.8.g00690_p1
3	Inorganic phosphate transporter	lm5633.a03.8.g01810_p1	lm5633.a03.8.g01820_p1	lm5633.a03.8.g01830_p1
3	Peroxisomal biogenesis factor 19	lm5633.a03.8.g04970_p1	lm5633.a03.8.g04980_p1	lm5633.a03.8.g04990_p1
3	acyl-coenzyme A oxidase	lm5633.a03.8.g06050_p1	lm5633.a03.8.g06060_p1	lm5633.a03.8.g06090_p1
3	Pectinesterase	lm5633.a03.8.g06970_p1	lm5633.a03.8.g07020_p1	lm5633.a03.8.g07030_p1
3	pectinesterase pectinesterase inhibitor	lm5633.a03.8.g07140_p1	lm5633.a03.8.g07160_p1	lm5633.a03.8.g07170_p1
3	cytochrome P450	lm5633.a03.8.g07150_p1	lm5633.a03.8.g07180_p1	lm5633.a03.8.g07200_p1
3	Protein of unknown function (DUF2985)	lm5633.a03.8.g08750_p1	lm5633.a03.8.g08760_p1	lm5633.a03.8.g08790_p1
3	Belongs to the FPP GGPP synthase family	lm5633.a03.8.g09920_p1	lm5633.a03.8.g09950_p1	lm5633.a03.8.g09960_p1
3	#N/A	lm5633.a03.9.g01840_p1	lm5633.a03.9.g01880_p1	lm5633.a03.9.g01890_p1
3	Eukaryotic cytochrome b561	lm5633.a03.9.g01960_p1	lm5633.a03.9.g01970_p1	lm5633.a03.9.g01990_p1
3	At4g14100-like	lm5633.a03.9.g02830_p1	lm5633.a03.9.g02850_p1	lm5633.a03.9.g02860_p1
3	protein trichome birefringence-like	lm5633.a03.9.g03440_p1	lm5633.a03.9.g03450_p1	lm5633.a03.9.g03460_p1
3	quinone-oxidoreductase homolog, chloroplastic	lm5633.a03.9.g04290_p1	lm5633.a03.9.g04300_p1	lm5633.a03.9.g04310_p1
3	nucleolin	lm5633.a03.9.g06280_p1	lm5633.a03.9.g06340_p1	lm5633.a03.9.g06350_p1
3	Hydrophobic seed protein	lm5633.a03.9.g07460_p1	lm5633.a03.9.g07480_p1	lm5633.a03.9.g07490_p1
3	#N/A	lm5633.a03.9.g07500_p1	lm5633.a03.9.g07510_p1	lm5633.a03.9.g07520_p1
2	UDP-D-apiose UDP-D-xylose synthase	lm5633.a03.1.g00020_p1	lm5633.a03.1.g00050_p1
2	Belongs to the protein-tyrosine phosphatase family. Non-receptor class myotubularin subfamily	lm5633.a03.1.g00030_p1	lm5633.a03.1.g00070_p1
2	Serine threonine-protein kinase CTR1	lm5633.a03.1.g00200_p1	lm5633.a03.1.g00250_p1
2	Phosphoglycerate mutase family	lm5633.a03.1.g00300_p1	lm5633.a03.1.g00400_p1
2	Trihelix transcription factor	lm5633.a03.1.g00340_p1	lm5633.a03.1.g00430_p1
2	Mitochondrial ubiquitin ligase activator of NFKB	lm5633.a03.1.g00470_p1	lm5633.a03.1.g00500_p1
2	Heavy-metal-associated domain	lm5633.a03.1.g00690_p1	lm5633.a03.1.g00710_p1
2	sodium metabolite cotransporter BASS4	lm5633.a03.1.g01020_p1	lm5633.a03.1.g01070_p1
2	Protein of unknown function, DUF604	lm5633.a03.1.g01200_p1	lm5633.a03.1.g01220_p1
2	#N/A	lm5633.a03.1.g01750_p1	lm5633.a03.1.g01760_p1
2	Associates with the EF-Tu.GDP complex and induces the exchange of GDP to GTP. It remains bound to the aminoacyl-tRNA.EF- Tu.GTP complex up to the GTP hydrolysis stage on the ribosome	lm5633.a03.1.g02040_p1	lm5633.a03.1.g02110_p1
2	carotenoid dioxygenase activity	lm5633.a03.1.g03020_p1	lm5633.a03.1.g03030_p1
2	Protein of unknown function (DUF668)	lm5633.a03.1.g03810_p1	lm5633.a03.1.g03860_p1
2	WEB family	lm5633.a03.1.g04550_p1	lm5633.a03.1.g04560_p1
2	Acyl-coenzyme A thioesterase	lm5633.a03.1.g04610_p1	lm5633.a03.1.g04630_p1
2	PPR repeat family	lm5633.a03.1.g04670_p1	lm5633.a03.1.g04680_p1
2	PPR repeat	lm5633.a03.1.g04870_p1	lm5633.a03.1.g04880_p1
2	PPR repeat	lm5633.a03.1.g05020_p1	lm5633.a03.1.g05030_p1
2	DnaJ molecular chaperone homology domain	lm5633.a03.1.g05460_p1	lm5633.a03.1.g05500_p1
2	alcohol dehydrogenase	lm5633.a03.1.g05540_p1	lm5633.a03.1.g05560_p1
2	DYW family of nucleic acid deaminases	lm5633.a03.1.g05780_p1	lm5633.a03.1.g05790_p1
2	Belongs to the RNase T2 family	lm5633.a03.1.g05870_p1	lm5633.a03.1.g05880_p1
2	Acetolactate synthase, small subunit	lm5633.a03.1.g06010_p1	lm5633.a03.1.g06070_p1
2	PCTP-like protein	lm5633.a03.1.g06350_p1	lm5633.a03.1.g06360_p1
2	HAT (Half-A-TPR) repeats	lm5633.a03.1.g06550_p1	lm5633.a03.1.g06610_p1
2	The light-harvesting complex (LHC) functions as a light receptor, it captures and delivers excitation energy to photosystems with which it is closely associated	lm5633.a03.1.g06720_p1	lm5633.a03.1.g06750_p1
2	ATPase family associated with various cellular activities (AAA)	lm5633.a03.1.g07560_p1	lm5633.a03.1.g07570_p1
2	Remorin, C-terminal region	lm5633.a03.1.g08300_p1	lm5633.a03.1.g08390_p1
2	emb2421,emb260	lm5633.a03.1.g08310_p1	lm5633.a03.1.g08400_p1
2	#N/A	lm5633.a03.1.g08320_p1	lm5633.a03.1.g08410_p1
2	membrane protein YuiD-like	lm5633.a03.1.g08330_p1	lm5633.a03.1.g08420_p1
2	DEAD/DEAH box helicase	lm5633.a03.1.g08340_p1	lm5633.a03.1.g08440_p1
2	#N/A	lm5633.a03.1.g08360_p1	lm5633.a03.1.g08460_p1
2	Belongs to the chalcone stilbene synthases family	lm5633.a03.1.g08470_p1	lm5633.a03.1.g08480_p1
2	Chitin elicitor receptor kinase	lm5633.a03.1.g08490_p1	lm5633.a03.1.g08520_p1
2	SOUL heme-binding protein	lm5633.a03.1.g08770_p1	lm5633.a03.1.g08780_p1
2	DYW family of nucleic acid deaminases	lm5633.a03.1.g09020_p1	lm5633.a03.1.g09090_p1
2	5-methylthioadenosine S-adenosylhomocysteine	lm5633.a03.1.g09970_p1	lm5633.a03.1.g10000_p1
2	Carboxylesterase	lm5633.a03.1.g10100_p1	lm5633.a03.1.g10110_p1
2	Family of unknown function (DUF716)	lm5633.a03.1.g10570_p1	lm5633.a03.1.g10580_p1
2	Pentatricopeptide repeat-containing protein	lm5633.a03.1.g10800_p1	lm5633.a03.1.g10840_p1
2	Chromatin structure-remodeling complex protein	lm5633.a03.1.g10950_p1	lm5633.a03.1.g10960_p1
2	Sodium Bile acid symporter family	lm5633.a03.1.g11370_p1	lm5633.a03.1.g11400_p1
2	Plant organelle RNA recognition domain	lm5633.a03.1.g11430_p1	lm5633.a03.1.g11500_p1
2	PPR repeat	lm5633.a03.1.g13110_p1	lm5633.a03.1.g13160_p1
2	#N/A	lm5633.a03.1.g13310_p1	lm5633.a03.1.g13370_p1
2	Allows the formation of correctly charged Gln-tRNA(Gln) through the transamidation of misacylated Glu-tRNA(Gln) in chloroplasts and mitochondria. The reaction takes place in the presence of glutamine and ATP through an activated gamma-phospho- Glu-tRNA(Gln)	lm5633.a03.1.g13350_p1	lm5633.a03.1.g13410_p1
2	#N/A	lm5633.a03.1.g13510_p1	lm5633.a03.1.g13520_p1
2	Pentatricopeptide repeat-containing protein	lm5633.a03.1.g13560_p1	lm5633.a03.1.g13630_p1
2	Nucleotide exchange factor Fes1	lm5633.a03.1.g14030_p1	lm5633.a03.1.g14080_p1
2	HIT zinc finger	lm5633.a03.1.g14340_p1	lm5633.a03.1.g14390_p1
2	Calnexin homolog	lm5633.a03.1.g14430_p1	lm5633.a03.1.g14450_p1
2	Belongs to the TRAFAC class myosin-kinesin ATPase superfamily. Kinesin family	lm5633.a03.1.g15060_p1	lm5633.a03.1.g15080_p1
2	Male sterility protein	lm5633.a03.1.g15460_p1	lm5633.a03.1.g15530_p1
2	basic region leucin zipper	lm5633.a03.1.g15710_p1	lm5633.a03.1.g15740_p1
2	Protein CURVATURE THYLAKOID 1A	lm5633.a03.1.g15890_p1	lm5633.a03.1.g15950_p1
2	Lipolytic acyl hydrolase (LAH)	lm5633.a03.1.g16200_p1	lm5633.a03.1.g16230_p1
2	Protein of unknown function (DUF1677)	lm5633.a03.1.g17150_p1	lm5633.a03.1.g17190_p1
2	replication factor C subunit	lm5633.a03.10.g00280_p1	lm5633.a03.10.g00310_p1
2	Zinc-binding domain present in Lin-11, Isl-1, Mec-3.	lm5633.a03.10.g00400_p1	lm5633.a03.10.g00410_p1
2	Belongs to the plant LTP family	lm5633.a03.10.g00420_p1	lm5633.a03.10.g00430_p1
2	RIO1 family	lm5633.a03.10.g00510_p1	lm5633.a03.10.g00530_p1
2	RNA helicase	lm5633.a03.10.g00570_p1	lm5633.a03.10.g00600_p1
2	ABC transporter B family member	lm5633.a03.10.g00690_p1	lm5633.a03.10.g00710_p1
2	Protein RRP5 homolog	lm5633.a03.10.g01610_p1	lm5633.a03.10.g01630_p1
2	DEK C terminal domain	lm5633.a03.10.g02030_p1	lm5633.a03.10.g02060_p1
2	#N/A	lm5633.a03.10.g02120_p1	lm5633.a03.10.g02130_p1
2	UPF0481 protein	lm5633.a03.10.g02730_p1	lm5633.a03.10.g02740_p1
2	DYW family of nucleic acid deaminases	lm5633.a03.10.g03810_p1	lm5633.a03.10.g03860_p1
2	Glycine-rich domain-containing protein-like	lm5633.a03.10.g03940_p1	lm5633.a03.10.g03960_p1
2	Translation initiation factor if-2	lm5633.a03.10.g04030_p1	lm5633.a03.10.g04120_p1
2	SNARE domain	lm5633.a03.10.g04040_p1	lm5633.a03.10.g04110_p1
2	C5HC2 zinc finger	lm5633.a03.10.g04780_p1	lm5633.a03.10.g04850_p1
2	#N/A	lm5633.a03.10.g04790_p1	lm5633.a03.10.g04840_p1
2	#N/A	lm5633.a03.10.g05080_p1	lm5633.a03.10.g05090_p1
2	Pentatricopeptide repeat-containing protein	lm5633.a03.10.g05270_p1	lm5633.a03.10.g05310_p1
2	CRAL/TRIO, N-terminal domain	lm5633.a03.10.g05290_p1	lm5633.a03.10.g05320_p1
2	exocyst complex component	lm5633.a03.10.g05910_p1	lm5633.a03.10.g05940_p1
2	glutathione s-transferase	lm5633.a03.10.g06290_p1	lm5633.a03.10.g06300_p1
2	#N/A	lm5633.a03.10.g06610_p1	lm5633.a03.10.g06640_p1
2	Histone H2A	lm5633.a03.10.g07410_p1	lm5633.a03.10.g07430_p1
2	#N/A	lm5633.a03.10.g07810_p1	lm5633.a03.10.g07830_p1
2	#N/A	lm5633.a03.10.g08020_p1	lm5633.a03.10.g08040_p1
2	Belongs to the peptidase C1 family	lm5633.a03.10.g08090_p1	lm5633.a03.10.g08100_p1
2	RNA pseudouridine synthase 6	lm5633.a03.10.g08250_p1	lm5633.a03.10.g08290_p1
2	RNA pseudouridine synthase 6	lm5633.a03.10.g08270_p1	lm5633.a03.10.g08310_p1
2	transferase activity, transferring glycosyl groups	lm5633.a03.10.g08370_p1	lm5633.a03.10.g08470_p1
2	#N/A	lm5633.a03.10.g08890_p1	lm5633.a03.10.g08900_p1
2	serine threonine-protein kinase	lm5633.a03.10.g08910_p1	lm5633.a03.10.g08920_p1
2	#N/A	lm5633.a03.10.g09100_p1	lm5633.a03.10.g09130_p1
2	#N/A	lm5633.a03.10.g09910_p1	lm5633.a03.10.g09980_p1
2	Flavin containing amine oxidoreductase	lm5633.a03.10.g10210_p1	lm5633.a03.10.g10260_p1
2	0	lm5633.a03.105.g00010_p1	lm5633.a03.105.g00020_p1
2	JOSEPHIN-like protein	lm5633.a03.11.g00430_p1	lm5633.a03.11.g00500_p1
2	cell division control	lm5633.a03.11.g00470_p1	lm5633.a03.11.g00480_p1
2	Bulb-type mannose-specific lectin	lm5633.a03.11.g00510_p1	lm5633.a03.11.g00570_p1
2	Belongs to the cyclin family	lm5633.a03.11.g01020_p1	lm5633.a03.11.g01040_p1
2	Protein TOC75-3, chloroplastic	lm5633.a03.11.g01030_p1	lm5633.a03.11.g01070_p1
2	Very-long-chain enoyl-CoA	lm5633.a03.11.g01510_p1	lm5633.a03.11.g01570_p1
2	#N/A	lm5633.a03.11.g01520_p1	lm5633.a03.11.g01580_p1
2	phytol kinase 2, chloroplastic	lm5633.a03.11.g02010_p1	lm5633.a03.11.g02050_p1
2	ribosomal protein import into nucleus	lm5633.a03.11.g02040_p1	lm5633.a03.11.g02070_p1
2	Late embryogenesis abundant protein	lm5633.a03.11.g02940_p1	lm5633.a03.11.g02950_p1
2	0	lm5633.a03.11.g03470_p1	lm5633.a03.11.g03490_p1
2	#N/A	lm5633.a03.11.g04020_p1	lm5633.a03.11.g04090_p1
2	ethylene-responsive transcription factor	lm5633.a03.11.g04050_p1	lm5633.a03.11.g04130_p1
2	ARM repeat protein interacting with	lm5633.a03.11.g04960_p1	lm5633.a03.11.g05030_p1
2	Plant calmodulin-binding domain	lm5633.a03.11.g05090_p1	lm5633.a03.11.g05120_p1
2	Mevalonate kinase	lm5633.a03.11.g05310_p1	lm5633.a03.11.g05330_p1
2	U-box domain-containing protein	lm5633.a03.11.g05610_p1	lm5633.a03.11.g05630_p1
2	3' exoribonuclease family, domain 2	lm5633.a03.11.g05620_p1	lm5633.a03.11.g05640_p1
2	Gelsolin homology domain	lm5633.a03.11.g05690_p1	lm5633.a03.11.g05700_p1
2	Microtubule-binding protein	lm5633.a03.11.g05730_p1	lm5633.a03.11.g05780_p1
2	Long chain acyl-CoA synthetase	lm5633.a03.11.g05750_p1	lm5633.a03.11.g05790_p1
2	Magnesium-chelatase subunit ChlH	lm5633.a03.11.g05770_p1	lm5633.a03.11.g05800_p1
2	#N/A	lm5633.a03.11.g06270_p1	lm5633.a03.11.g06280_p1
2	#N/A	lm5633.a03.11.g06860_p1	lm5633.a03.11.g06870_p1
2	0	lm5633.a03.11.g07150_p1	lm5633.a03.11.g07200_p1
2	Prephenate dehydratase	lm5633.a03.11.g07160_p1	lm5633.a03.11.g07210_p1
2	Acetyltransferase (GNAT) domain	lm5633.a03.11.g07320_p1	lm5633.a03.11.g07330_p1
2	aldehyde oxidase	lm5633.a03.11.g07580_p1	lm5633.a03.11.g07620_p1
2	ankyrin repeat family protein regulator of chromosome condensation (RCC1) family protein	lm5633.a03.11.g07610_p1	lm5633.a03.11.g07660_p1
2	NLI interacting factor-like phosphatase	lm5633.a03.11.g07850_p1	lm5633.a03.11.g07880_p1
2	Aux IAA proteins are short-lived transcriptional factors that function as repressors of early auxin response genes at low auxin concentrations	lm5633.a03.11.g08930_p1	lm5633.a03.11.g08950_p1
2	#N/A	lm5633.a03.11.g09710_p1	lm5633.a03.11.g09720_p1
2	Belongs to the mitochondrial carrier (TC 2.A.29) family	lm5633.a03.11.g10260_p1	lm5633.a03.11.g10290_p1
2	Copper transporter	lm5633.a03.11.g10330_p1	lm5633.a03.11.g10340_p1
2	copper transporter	lm5633.a03.11.g10520_p1	lm5633.a03.11.g10530_p1
2	E3 ubiquitin-protein ligase	lm5633.a03.12.g00550_p1	lm5633.a03.12.g00590_p1
2	Agamous-like MADS-box protein	lm5633.a03.12.g00560_p1	lm5633.a03.12.g00600_p1
2	#N/A	lm5633.a03.12.g00570_p1	lm5633.a03.12.g00620_p1
2	Glutamate-gated receptor that probably acts as non- selective cation channel	lm5633.a03.12.g01010_p1	lm5633.a03.12.g01080_p1
2	4-coumarate-coa ligase	lm5633.a03.12.g01140_p1	lm5633.a03.12.g01200_p1
2	Belongs to the glutathione peroxidase family	lm5633.a03.12.g01260_p1	lm5633.a03.12.g01280_p1
2	PPR repeat family	lm5633.a03.12.g01360_p1	lm5633.a03.12.g01390_p1
2	Non-specific serine threonine protein kinase	lm5633.a03.12.g01460_p1	lm5633.a03.12.g01470_p1
2	#N/A	lm5633.a03.12.g01620_p1	lm5633.a03.12.g01700_p1
2	#N/A	lm5633.a03.12.g01650_p1	lm5633.a03.12.g01660_p1
2	PLATZ transcription factor	lm5633.a03.12.g01770_p1	lm5633.a03.12.g01780_p1
2	Belongs to the multi antimicrobial extrusion (MATE) (TC 2.A.66.1) family	lm5633.a03.12.g01840_p1	lm5633.a03.12.g01850_p1
2	BEST Arabidopsis thaliana protein match is nucleolar protein	lm5633.a03.12.g02110_p1	lm5633.a03.12.g02160_p1
2	mRNA processing	lm5633.a03.12.g02120_p1	lm5633.a03.12.g02180_p1
2	O-acyltransferase (WSD1-like)	lm5633.a03.12.g02370_p1	lm5633.a03.12.g02420_p1
2	UPF0481 protein At3g47200-like	lm5633.a03.12.g02410_p1	lm5633.a03.12.g02500_p1
2	Protein of unknown function (DUF2996)	lm5633.a03.12.g02620_p1	lm5633.a03.12.g02650_p1
2	Glycine-rich protein oleosin	lm5633.a03.12.g02630_p1	lm5633.a03.12.g02660_p1
2	Ras-related protein	lm5633.a03.12.g02640_p1	lm5633.a03.12.g02670_p1
2	C2 and GRAM domain-containing protein	lm5633.a03.12.g02800_p1	lm5633.a03.12.g02830_p1
2	Flowering-promoting factor 1-like protein 3	lm5633.a03.12.g02860_p1	lm5633.a03.12.g02960_p1
2	ubiE/COQ5 methyltransferase family	lm5633.a03.12.g03160_p1	lm5633.a03.12.g03170_p1
2	C2 domain-containing protein	lm5633.a03.12.g03320_p1	lm5633.a03.12.g03350_p1
2	Multidrug resistance protein	lm5633.a03.12.g03710_p1	lm5633.a03.12.g03720_p1
2	B12D protein	lm5633.a03.12.g03770_p1	lm5633.a03.12.g03790_p1
2	assists the folding of proteins upon ATP hydrolysis	lm5633.a03.12.g03850_p1	lm5633.a03.12.g03940_p1
2	Ras-related protein	lm5633.a03.12.g04050_p1	lm5633.a03.12.g04060_p1
2	fasciclin-like arabinogalactan protein	lm5633.a03.12.g04730_p1	lm5633.a03.12.g04750_p1
2	#N/A	lm5633.a03.12.g04950_p1	lm5633.a03.12.g05020_p1
2	ZINC FINGER protein	lm5633.a03.12.g05360_p1	lm5633.a03.12.g05370_p1
2	pre-mRNA-splicing factor CWC25 homolog	lm5633.a03.12.g05480_p1	lm5633.a03.12.g05530_p1
2	Belongs to the peptidase A1 family	lm5633.a03.12.g05500_p1	lm5633.a03.12.g05520_p1
2	Belongs to the GRAS family	lm5633.a03.12.g05540_p1	lm5633.a03.12.g05550_p1
2	Beta-L-arabinofuranosidase, GH127	lm5633.a03.12.g06310_p1	lm5633.a03.12.g06350_p1
2	Multiple C2 and transmembrane domain-containing protein	lm5633.a03.12.g06550_p1	lm5633.a03.12.g06570_p1
2	U5 small nuclear ribonucleoprotein 200 kDa	lm5633.a03.12.g07130_p1	lm5633.a03.12.g07140_p1
2	Caspase domain	lm5633.a03.12.g07400_p1	lm5633.a03.12.g07430_p1
2	Mediator of RNA polymerase II transcription subunit 15a-like	lm5633.a03.12.g07510_p1	lm5633.a03.12.g07570_p1
2	#N/A	lm5633.a03.12.g07530_p1	lm5633.a03.12.g07540_p1
2	Transcription initiation factor TFIID subunit	lm5633.a03.12.g07880_p1	lm5633.a03.12.g07970_p1
2	Glutamate receptor	lm5633.a03.12.g08810_p1	lm5633.a03.12.g08830_p1
2	Belongs to the glucose-6-phosphate 1-epimerase family	lm5633.a03.12.g08920_p1	lm5633.a03.12.g08960_p1
2	#N/A	lm5633.a03.12.g09340_p1	lm5633.a03.12.g09350_p1
2	Squamosa promoter-binding-like protein 10	lm5633.a03.12.g09410_p1	lm5633.a03.12.g09460_p1
2	0	lm5633.a03.12.g09530_p1	lm5633.a03.12.g09560_p1
2	belongs to the flavoprotein pyridine nucleotide cytochrome reductase family	lm5633.a03.12.g09670_p1	lm5633.a03.12.g09720_p1
2	#N/A	lm5633.a03.12.g09780_p1	lm5633.a03.12.g09800_p1
2	ATPase family associated with various cellular activities (AAA)	lm5633.a03.12.g09790_p1	lm5633.a03.12.g09810_p1
2	Performs the first committed step in the biosynthesis of isoprene-containing compounds such as sterols and terpenoids	lm5633.a03.12.g10400_p1	lm5633.a03.12.g10410_p1
2	haloacid dehalogenase-like hydrolase	lm5633.a03.12.g10450_p1	lm5633.a03.12.g10500_p1
2	cadmium zinc-transporting ATPase	lm5633.a03.12.g10470_p1	lm5633.a03.12.g10480_p1
2	Complex I intermediate-associated protein 30 (CIA30)	lm5633.a03.12.g10800_p1	lm5633.a03.12.g10810_p1
2	UPF0481 protein At3g47200-like	lm5633.a03.13.g00020_p1	lm5633.a03.13.g00030_p1
2	#N/A	lm5633.a03.13.g00560_p1	lm5633.a03.13.g00570_p1
2	Hydrolyzes acetyl esters in homogalacturonan regions of pectin. In type I primary cell wall, galacturonic acid residues of pectin can be acetylated at the O-2 and O-3 positions. Decreasing the degree of acetylation of pectin gels in vitro alters their physical properties	lm5633.a03.13.g00620_p1	lm5633.a03.13.g00630_p1
2	subtilisin-like protease	lm5633.a03.13.g00790_p1	lm5633.a03.13.g00810_p1
2	#N/A	lm5633.a03.13.g01380_p1	lm5633.a03.13.g01410_p1
2	#N/A	lm5633.a03.13.g01540_p1	lm5633.a03.13.g01550_p1
2	#N/A	lm5633.a03.13.g01730_p1	lm5633.a03.13.g01740_p1
2	Belongs to the ABC transporter superfamily. ABCG family. PDR (TC 3.A.1.205) subfamily	lm5633.a03.13.g02070_p1	lm5633.a03.13.g02080_p1
2	Pentatricopeptide repeat-containing protein	lm5633.a03.13.g02110_p1	lm5633.a03.13.g02130_p1
2	Belongs to the cytochrome P450 family	lm5633.a03.13.g02720_p1	lm5633.a03.13.g02770_p1
2	NAC domain-containing protein	lm5633.a03.13.g02810_p1	lm5633.a03.13.g02830_p1
2	#N/A	lm5633.a03.13.g02920_p1	lm5633.a03.13.g02930_p1
2	acetylornithine	lm5633.a03.13.g03030_p1	lm5633.a03.13.g03060_p1
2	WD domain, G-beta repeat	lm5633.a03.13.g03140_p1	lm5633.a03.13.g03170_p1
2	Pentatricopeptide repeat-containing protein At2g22410	lm5633.a03.13.g03240_p1	lm5633.a03.13.g03320_p1
2	Ras-related protein	lm5633.a03.13.g03300_p1	lm5633.a03.13.g03330_p1
2	DYW family of nucleic acid deaminases	lm5633.a03.13.g03470_p1	lm5633.a03.13.g03490_p1
2	belongs to the protein kinase superfamily	lm5633.a03.13.g03700_p1	lm5633.a03.13.g03750_p1
2	Protein BPS1, chloroplastic-like	lm5633.a03.13.g03880_p1	lm5633.a03.13.g03970_p1
2	Peptide methionine sulfoxide	lm5633.a03.13.g04030_p1	lm5633.a03.13.g04100_p1
2	divalent inorganic cation transmembrane transporter activity	lm5633.a03.13.g04620_p1	lm5633.a03.13.g04650_p1
2	Leucine Rich repeats (2 copies)	lm5633.a03.13.g04940_p1	lm5633.a03.13.g04960_p1
2	Animal haem peroxidase	lm5633.a03.13.g04970_p1	lm5633.a03.13.g04990_p1
2	Animal haem peroxidase	lm5633.a03.13.g04980_p1	lm5633.a03.13.g05010_p1
2	Belongs to the glycosyltransferase 2 family. Plant cellulose synthase subfamily	lm5633.a03.13.g05520_p1	lm5633.a03.13.g05560_p1
2	PI-PLC X domain-containing protein	lm5633.a03.13.g06690_p1	lm5633.a03.13.g06730_p1
2	O-acyltransferase (WSD1-like)	lm5633.a03.13.g06720_p1	lm5633.a03.13.g06760_p1
2	#N/A	lm5633.a03.13.g07180_p1	lm5633.a03.13.g07200_p1
2	Mono-functional DNA-alkylating methyl methanesulfonate N-term	lm5633.a03.13.g07360_p1	lm5633.a03.13.g07390_p1
2	#N/A	lm5633.a03.13.g07510_p1	lm5633.a03.13.g07530_p1
2	LysM domain	lm5633.a03.13.g07700_p1	lm5633.a03.13.g07710_p1
2	calcium-binding protein	lm5633.a03.13.g07760_p1	lm5633.a03.13.g07770_p1
2	Triose-phosphate Transporter family	lm5633.a03.13.g07930_p1	lm5633.a03.13.g07960_p1
2	#N/A	lm5633.a03.13.g07980_p1	lm5633.a03.13.g08010_p1
2	transcription complex subunit	lm5633.a03.13.g08160_p1	lm5633.a03.13.g08220_p1
2	Glycosyltransferase	lm5633.a03.13.g08360_p1	lm5633.a03.13.g08380_p1
2	Zinc-binding dehydrogenase	lm5633.a03.135.g00010_p1	lm5633.a03.135.g00020_p1
2	P5CS plays a key role in proline biosynthesis, leading to osmoregulation in plants	lm5633.a03.14.g00420_p1	lm5633.a03.14.g00430_p1
2	Belongs to the glycosyl hydrolase 17 family	lm5633.a03.14.g00510_p1	lm5633.a03.14.g00540_p1
2	Glycosyltransferase Family 4	lm5633.a03.14.g01230_p1	lm5633.a03.14.g01250_p1
2	Belongs to the peroxidase family. Classical plant (class III) peroxidase subfamily	lm5633.a03.14.g01340_p1	lm5633.a03.14.g01350_p1
2	Divergent PAP2 family	lm5633.a03.14.g01740_p1	lm5633.a03.14.g01820_p1
2	E3 ubiquitin-protein ligase that mediates ubiquitination and subsequent proteasomal degradation of target proteins. E3 ubiquitin ligases accept ubiquitin from an E2 ubiquitin- conjugating enzyme in the form of a thioester and then directly transfers the ubiquitin to targeted substrates	lm5633.a03.14.g01750_p1	lm5633.a03.14.g01830_p1
2	Pectinesterase	lm5633.a03.14.g01780_p1	lm5633.a03.14.g01870_p1
2	Belongs to the TRAFAC class dynamin-like GTPase superfamily. Dynamin Fzo YdjA family	lm5633.a03.14.g01790_p1	lm5633.a03.14.g01880_p1
2	Belongs to the TRAFAC class dynamin-like GTPase superfamily. Dynamin Fzo YdjA family	lm5633.a03.14.g01800_p1	lm5633.a03.14.g01890_p1
2	Protein of unknown function (DUF751)	lm5633.a03.14.g01810_p1	lm5633.a03.14.g01910_p1
2	#N/A	lm5633.a03.14.g02110_p1	lm5633.a03.14.g02170_p1
2	Ras-related protein	lm5633.a03.14.g02290_p1	lm5633.a03.14.g02340_p1
2	Mitogen-activated protein kinase	lm5633.a03.14.g02470_p1	lm5633.a03.14.g02530_p1
2	3-beta hydroxysteroid dehydrogenase/isomerase family	lm5633.a03.14.g03320_p1	lm5633.a03.14.g03380_p1
2	Armadillo/beta-catenin-like repeats	lm5633.a03.14.g03400_p1	lm5633.a03.14.g03430_p1
2	Mediator complex subunit 25 von Willebrand factor type A	lm5633.a03.14.g03460_p1	lm5633.a03.14.g03500_p1
2	#N/A	lm5633.a03.14.g03470_p1	lm5633.a03.14.g03510_p1
2	#N/A	lm5633.a03.14.g03560_p1	lm5633.a03.14.g03590_p1
2	CorA-like Mg2+ transporter protein	lm5633.a03.14.g03660_p1	lm5633.a03.14.g03700_p1
2	ABC transporter G family member	lm5633.a03.14.g05740_p1	lm5633.a03.14.g05770_p1
2	ABC-2 type transporter	lm5633.a03.14.g05750_p1	lm5633.a03.14.g05780_p1
2	acid desaturase	lm5633.a03.14.g06350_p1	lm5633.a03.14.g06360_p1
2	Belongs to the multi antimicrobial extrusion (MATE) (TC 2.A.66.1) family	lm5633.a03.14.g06580_p1	lm5633.a03.14.g06670_p1
2	Legume lectin domain	lm5633.a03.14.g06600_p1	lm5633.a03.14.g06630_p1
2	#N/A	lm5633.a03.14.g07140_p1	lm5633.a03.14.g07150_p1
2	Anaphase-promoting complex subunit 11 RING-H2 finger	lm5633.a03.14.g07590_p1	lm5633.a03.14.g07620_p1
2	#N/A	lm5633.a03.14.g07610_p1	lm5633.a03.14.g07630_p1
2	Belongs to the protein kinase superfamily. Ser Thr protein kinase family	lm5633.a03.14.g07910_p1	lm5633.a03.14.g07930_p1
2	Pentatricopeptide repeat-containing protein	lm5633.a03.14.g07980_p1	lm5633.a03.14.g08040_p1
2	Pentatricopeptide repeat-containing protein	lm5633.a03.14.g08000_p1	lm5633.a03.14.g08070_p1
2	WRKY transcription factor	lm5633.a03.14.g08420_p1	lm5633.a03.14.g08450_p1
2	FAD dependent oxidoreductase	lm5633.a03.14.g08520_p1	lm5633.a03.14.g08560_p1
2	0	lm5633.a03.14.g08530_p1	lm5633.a03.14.g08550_p1
2	#N/A	lm5633.a03.14.g08570_p1	lm5633.a03.14.g08640_p1
2	#N/A	lm5633.a03.14.g08580_p1	lm5633.a03.14.g08630_p1
2	BAH domain	lm5633.a03.15.g00180_p1	lm5633.a03.15.g00190_p1
2	3-ketoacyl-coa synthase	lm5633.a03.15.g00200_p1	lm5633.a03.15.g00210_p1
2	Gigantea-like	lm5633.a03.15.g00380_p1	lm5633.a03.15.g00390_p1
2	Exostosin family	lm5633.a03.15.g00430_p1	lm5633.a03.15.g00510_p1
2	LRR receptor-like serine threonine-protein kinase	lm5633.a03.15.g00440_p1	lm5633.a03.15.g00520_p1
2	Belongs to the protein kinase superfamily. Ser Thr protein kinase family	lm5633.a03.15.g01080_p1	lm5633.a03.15.g01090_p1
2	Cytidine deaminase	lm5633.a03.15.g01350_p1	lm5633.a03.15.g01360_p1
2	WRKY transcription factor	lm5633.a03.15.g02050_p1	lm5633.a03.15.g02120_p1
2	Ferrous iron transport protein B	lm5633.a03.15.g02060_p1	lm5633.a03.15.g02140_p1
2	#N/A	lm5633.a03.15.g02070_p1	lm5633.a03.15.g02150_p1
2	proline-rich receptor-like protein kinase	lm5633.a03.15.g02080_p1	lm5633.a03.15.g02170_p1
2	Sulfite exporter TauE/SafE	lm5633.a03.15.g02100_p1	lm5633.a03.15.g02190_p1
2	Malonate--CoA	lm5633.a03.15.g02300_p1	lm5633.a03.15.g02310_p1
2	F-box kelch-repeat protein	lm5633.a03.15.g02520_p1	lm5633.a03.15.g02570_p1
2	intracellular protein transport protein	lm5633.a03.15.g02530_p1	lm5633.a03.15.g02580_p1
2	S-type anion channel	lm5633.a03.15.g02600_p1	lm5633.a03.15.g02610_p1
2	#N/A	lm5633.a03.15.g03230_p1	lm5633.a03.15.g03280_p1
2	Belongs to the glycosyl hydrolase 17 family	lm5633.a03.15.g03440_p1	lm5633.a03.15.g03450_p1
2	Staphylococcal nuclease homologues	lm5633.a03.15.g03560_p1	lm5633.a03.15.g03580_p1
2	Stress response protein nst1-like	lm5633.a03.15.g03680_p1	lm5633.a03.15.g03750_p1
2	Pentatricopeptide repeat-containing protein	lm5633.a03.15.g03800_p1	lm5633.a03.15.g03900_p1
2	Leucine rich repeat N-terminal domain	lm5633.a03.15.g03810_p1	lm5633.a03.15.g03890_p1
2	Auxin Efflux Carrier family protein	lm5633.a03.15.g04180_p1	lm5633.a03.15.g04190_p1
2	LURP-one-related 8	lm5633.a03.15.g04220_p1	lm5633.a03.15.g04300_p1
2	Transmembrane protein 230-like	lm5633.a03.15.g04460_p1	lm5633.a03.15.g04480_p1
2	Acts in the modification of cell walls via demethylesterification of cell wall pectin	lm5633.a03.15.g05140_p1	lm5633.a03.15.g05220_p1
2	chromatin-remodeling complex ATPase	lm5633.a03.15.g05670_p1	lm5633.a03.15.g05680_p1
2	#N/A	lm5633.a03.15.g06120_p1	lm5633.a03.15.g06220_p1
2	Zinc-finger of C2H2 type	lm5633.a03.15.g06840_p1	lm5633.a03.15.g06860_p1
2	transport) protein	lm5633.a03.15.g07470_p1	lm5633.a03.15.g07570_p1
2	#N/A	lm5633.a03.16.g00430_p1	lm5633.a03.16.g00440_p1
2	0	lm5633.a03.16.g00660_p1	lm5633.a03.16.g00680_p1
2	#N/A	lm5633.a03.16.g00960_p1	lm5633.a03.16.g00970_p1
2	Pentatricopeptide repeat domain	lm5633.a03.16.g01500_p1	lm5633.a03.16.g01580_p1
2	Pentatricopeptide repeat domain	lm5633.a03.16.g01810_p1	lm5633.a03.16.g01860_p1
2	Control of topological states of DNA by transient breakage and subsequent rejoining of DNA strands. Topoisomerase II makes double-strand breaks	lm5633.a03.16.g02330_p1	lm5633.a03.16.g02360_p1
2	9-cis-epoxycarotenoid dioxygenase 1, chloroplastic	lm5633.a03.16.g02530_p1	lm5633.a03.16.g02560_p1
2	belongs to the protein kinase superfamily	lm5633.a03.16.g02710_p1	lm5633.a03.16.g02790_p1
2	Belongs to the cytochrome P450 family	lm5633.a03.16.g02740_p1	lm5633.a03.16.g02750_p1
2	#N/A	lm5633.a03.16.g02980_p1	lm5633.a03.16.g03000_p1
2	2-aminoethanethiol dioxygenase-like	lm5633.a03.16.g03110_p1	lm5633.a03.16.g03130_p1
2	Peptidyl-prolyl cis-trans isomerase	lm5633.a03.16.g03170_p1	lm5633.a03.16.g03190_p1
2	Leucine-rich repeat receptor-like protein kinase	lm5633.a03.16.g03340_p1	lm5633.a03.16.g03350_p1
2	TATA element modulatory factor 1 TATA binding	lm5633.a03.16.g03970_p1	lm5633.a03.16.g03990_p1
2	Cyclic nucleotide-gated ion channel 1-like	lm5633.a03.16.g04510_p1	lm5633.a03.16.g04520_p1
2	Telomere stability and silencing	lm5633.a03.16.g04580_p1	lm5633.a03.16.g04620_p1
2	#N/A	lm5633.a03.16.g04810_p1	lm5633.a03.16.g04820_p1
2	Protein of unknown function (DUF563)	lm5633.a03.16.g04930_p1	lm5633.a03.16.g04940_p1
2	LRR receptor-like serine threonine-protein kinase	lm5633.a03.16.g05390_p1	lm5633.a03.16.g05430_p1
2	RNA polymerase II transcription elongation factor	lm5633.a03.16.g06180_p1	lm5633.a03.16.g06200_p1
2	#N/A	lm5633.a03.16.g06220_p1	lm5633.a03.16.g06230_p1
2	metal tolerance protein	lm5633.a03.16.g06360_p1	lm5633.a03.16.g06430_p1
2	Metal tolerance protein	lm5633.a03.16.g06370_p1	lm5633.a03.16.g06440_p1
2	Belongs to the glycosyl hydrolase 31 family	lm5633.a03.16.g06380_p1	lm5633.a03.16.g06450_p1
2	DYW family of nucleic acid deaminases	lm5633.a03.16.g06680_p1	lm5633.a03.16.g06730_p1
2	BEST Arabidopsis thaliana protein match is Kinase-related	lm5633.a03.16.g07080_p1	lm5633.a03.16.g07150_p1
2	#N/A	lm5633.a03.16.g07210_p1	lm5633.a03.16.g07240_p1
2	#N/A	lm5633.a03.16.g07560_p1	lm5633.a03.16.g07620_p1
2	#N/A	lm5633.a03.16.g07780_p1	lm5633.a03.16.g07790_p1
2	#N/A	lm5633.a03.17.g00400_p1	lm5633.a03.17.g00500_p1
2	Pentatricopeptide repeat-containing protein At4g19191	lm5633.a03.17.g00630_p1	lm5633.a03.17.g00640_p1
2	#N/A	lm5633.a03.17.g01270_p1	lm5633.a03.17.g01280_p1
2	Phospho-2-dehydro-3-deoxyheptonate aldolase	lm5633.a03.17.g01350_p1	lm5633.a03.17.g01360_p1
2	PLAC8 family	lm5633.a03.17.g01940_p1	lm5633.a03.17.g01950_p1
2	Potassium channel	lm5633.a03.17.g02340_p1	lm5633.a03.17.g02390_p1
2	Transcription factor BRX N-terminal domain	lm5633.a03.17.g02730_p1	lm5633.a03.17.g02740_p1
2	Protein kinase domain	lm5633.a03.17.g02840_p1	lm5633.a03.17.g02870_p1
2	reductase	lm5633.a03.17.g03920_p1	lm5633.a03.17.g03970_p1
2	#N/A	lm5633.a03.17.g04180_p1	lm5633.a03.17.g04200_p1
2	0	lm5633.a03.17.g05840_p1	lm5633.a03.17.g05860_p1
2	- STE kinases include homologs to sterile 7, sterile 11 and sterile 20 from yeast, expressed	lm5633.a03.17.g06200_p1	lm5633.a03.17.g06230_p1
2	DNA-3-methyladenine	lm5633.a03.17.g06320_p1	lm5633.a03.17.g06400_p1
2	0	lm5633.a03.17.g06340_p1	lm5633.a03.17.g06370_p1
2	Pentatricopeptide repeat-containing protein	lm5633.a03.17.g06350_p1	lm5633.a03.17.g06360_p1
2	#N/A	lm5633.a03.17.g06560_p1	lm5633.a03.17.g06570_p1
2	Zinc finger, C2H2 type	lm5633.a03.17.g06750_p1	lm5633.a03.17.g06830_p1
2	Deoxynucleoside kinase	lm5633.a03.17.g06770_p1	lm5633.a03.17.g06850_p1
2	Arginine methyltransferase involved in the assembly or stability of mitochondrial NADH ubiquinone oxidoreductase complex (complex I)	lm5633.a03.17.g06790_p1	lm5633.a03.17.g06870_p1
2	#N/A	lm5633.a03.17.g06800_p1	lm5633.a03.17.g06810_p1
2	Protein of unknown function (DUF740)	lm5633.a03.17.g07160_p1	lm5633.a03.17.g07190_p1
2	Respiratory burst oxidase homolog protein	lm5633.a03.17.g07830_p1	lm5633.a03.17.g07840_p1
2	#N/A	lm5633.a03.17.g08400_p1	lm5633.a03.17.g08490_p1
2	Belongs to the ABC transporter superfamily. ABCG family. PDR (TC 3.A.1.205) subfamily	lm5633.a03.17.g08450_p1	lm5633.a03.17.g08500_p1
2	#N/A	lm5633.a03.17.g08460_p1	lm5633.a03.17.g08520_p1
2	Belongs to the ABC transporter superfamily. ABCG family. PDR (TC 3.A.1.205) subfamily	lm5633.a03.17.g08480_p1	lm5633.a03.17.g08530_p1
2	Guanine nucleotide-binding protein alpha-1	lm5633.a03.18.g00030_p1	lm5633.a03.18.g00110_p1
2	DYW family of nucleic acid deaminases	lm5633.a03.18.g00040_p1	lm5633.a03.18.g00120_p1
2	EIN3-binding F-box protein	lm5633.a03.18.g00360_p1	lm5633.a03.18.g00440_p1
2	EIN3-binding F-box protein	lm5633.a03.18.g00370_p1	lm5633.a03.18.g00380_p1
2	Belongs to the ABC transporter superfamily. ABCG family. PDR (TC 3.A.1.205) subfamily	lm5633.a03.18.g00690_p1	lm5633.a03.18.g00750_p1
2	Belongs to the ABC transporter superfamily. ABCG family. PDR (TC 3.A.1.205) subfamily	lm5633.a03.18.g00710_p1	lm5633.a03.18.g00780_p1
2	protein heterodimerization activity	lm5633.a03.18.g00880_p1	lm5633.a03.18.g00970_p1
2	Belongs to the class-I aminoacyl-tRNA synthetase family	lm5633.a03.18.g00890_p1	lm5633.a03.18.g00960_p1
2	Large subunit GTPase 1 homolog	lm5633.a03.18.g00900_p1	lm5633.a03.18.g00950_p1
2	Subunit of the integral membrane V0 complex of vacuolar ATPase. Vacuolar ATPase is responsible for acidifying a variety of intracellular compartments in eukaryotic cells, thus providing most of the energy required for transport processes in the vacuolar system	lm5633.a03.18.g00910_p1	lm5633.a03.18.g00930_p1
2	ABC transporter transmembrane region	lm5633.a03.18.g01050_p1	lm5633.a03.18.g01080_p1
2	factor y subunit	lm5633.a03.18.g01190_p1	lm5633.a03.18.g01240_p1
2	Serine threonine-protein kinase	lm5633.a03.18.g01540_p1	lm5633.a03.18.g01560_p1
2	RNA cytidine acetyltransferase with specificity toward both 18S rRNA and tRNAs. Catalyzes the formation of N(4)- acetylcytidine (ac4C) in 18S rRNA. Required for early nucleolar cleavages of precursor rRNA at sites A0, A1 and A2 during 18S rRNA synthesis. Catalyzes the formation of ac4C in serine and leucine tRNAs. Requires a tRNA-binding adapter protein for full tRNA acetyltransferase activity bu…	lm5633.a03.18.g01640_p1	lm5633.a03.18.g01660_p1
2	3-ketoacyl-CoA synthase	lm5633.a03.18.g01650_p1	lm5633.a03.18.g01680_p1
2	#N/A	lm5633.a03.18.g01930_p1	lm5633.a03.18.g01950_p1
2	Aspartate aminotransferase	lm5633.a03.18.g02180_p1	lm5633.a03.18.g02220_p1
2	cellulase activity	lm5633.a03.18.g02340_p1	lm5633.a03.18.g02380_p1
2	WRKY Transcription Factor	lm5633.a03.18.g02410_p1	lm5633.a03.18.g02430_p1
2	Pentatricopeptide repeat domain	lm5633.a03.18.g02460_p1	lm5633.a03.18.g02510_p1
2	#N/A	lm5633.a03.18.g02850_p1	lm5633.a03.18.g02920_p1
2	Belongs to the peroxidase family. Classical plant (class III) peroxidase subfamily	lm5633.a03.18.g04000_p1	lm5633.a03.18.g04050_p1
2	anthranilate phosphoribosyltransferase	lm5633.a03.18.g04100_p1	lm5633.a03.18.g04130_p1
2	#N/A	lm5633.a03.18.g04170_p1	lm5633.a03.18.g04180_p1
2	cell division control	lm5633.a03.18.g04350_p1	lm5633.a03.18.g04360_p1
2	nuclear matrix constituent protein 1-like	lm5633.a03.18.g04590_p1	lm5633.a03.18.g04600_p1
2	Elongator subunit Iki1	lm5633.a03.18.g05370_p1	lm5633.a03.18.g05380_p1
2	Long-chain fatty alcohol oxidase involved in the omega- oxidation pathway of lipid degradation	lm5633.a03.19.g00210_p1	lm5633.a03.19.g00260_p1
2	#N/A	lm5633.a03.19.g00420_p1	lm5633.a03.19.g00460_p1
2	#N/A	lm5633.a03.19.g00480_p1	lm5633.a03.19.g00500_p1
2	Wall-associated receptor kinase	lm5633.a03.19.g00550_p1	lm5633.a03.19.g00580_p1
2	Belongs to the glycosyl hydrolase 5 (cellulase A) family	lm5633.a03.19.g00620_p1	lm5633.a03.19.g00700_p1
2	Belongs to the glycosyl hydrolase 5 (cellulase A) family	lm5633.a03.19.g00630_p1	lm5633.a03.19.g00710_p1
2	Wall-associated receptor kinase	lm5633.a03.19.g00670_p1	lm5633.a03.19.g00680_p1
2	Hydrolyzes acetyl esters in homogalacturonan regions of pectin. In type I primary cell wall, galacturonic acid residues of pectin can be acetylated at the O-2 and O-3 positions. Decreasing the degree of acetylation of pectin gels in vitro alters their physical properties	lm5633.a03.19.g00860_p1	lm5633.a03.19.g00960_p1
2	NmrA-like family	lm5633.a03.19.g01010_p1	lm5633.a03.19.g01070_p1
2	Carbohydrate-binding protein of the ER	lm5633.a03.19.g01300_p1	lm5633.a03.19.g01320_p1
2	Protein kinase domain	lm5633.a03.19.g01790_p1	lm5633.a03.19.g01860_p1
2	Monodehydroascorbate reductase	lm5633.a03.19.g02100_p1	lm5633.a03.19.g02120_p1
2	Belongs to the peroxidase family. Classical plant (class III) peroxidase subfamily	lm5633.a03.19.g02150_p1	lm5633.a03.19.g02180_p1
2	ribonucleoside-diphosphate reductase small	lm5633.a03.19.g02430_p1	lm5633.a03.19.g02460_p1
2	Belongs to the major facilitator superfamily. Sugar transporter (TC 2.A.1.1) family	lm5633.a03.19.g03070_p1	lm5633.a03.19.g03110_p1
2	phosphoserine phosphatase	lm5633.a03.19.g03080_p1	lm5633.a03.19.g03170_p1
2	NB-ARC domain	lm5633.a03.19.g03100_p1	lm5633.a03.19.g03190_p1
2	#N/A	lm5633.a03.19.g03270_p1	lm5633.a03.19.g03280_p1
2	Putative adipose-regulatory protein (Seipin)	lm5633.a03.19.g03760_p1	lm5633.a03.19.g03800_p1
2	0	lm5633.a03.19.g03860_p1	lm5633.a03.19.g03900_p1
2	Acts as a Mg(2 ) transporter. Can also transport other divalent cations such as Fe(2 ), Sr(2 ), Ba(2 ), Mn(2 ) and Co(2 ) but to a much less extent than Mg(2 )	lm5633.a03.19.g03880_p1	lm5633.a03.19.g03890_p1
2	Umecyanin-like	lm5633.a03.19.g04690_p1	lm5633.a03.19.g04700_p1
2	Ribosomal protein S27	lm5633.a03.19.g04960_p1	lm5633.a03.19.g04980_p1
2	#N/A	lm5633.a03.19.g05200_p1	lm5633.a03.19.g05270_p1
2	#N/A	lm5633.a03.19.g05210_p1	lm5633.a03.19.g05300_p1
2	#N/A	lm5633.a03.19.g05220_p1	lm5633.a03.19.g05310_p1
2	#N/A	lm5633.a03.19.g05230_p1	lm5633.a03.19.g05320_p1
2	#N/A	lm5633.a03.19.g05390_p1	lm5633.a03.19.g05410_p1
2	Enoyl-(Acyl carrier protein) reductase	lm5633.a03.19.g05610_p1	lm5633.a03.19.g05690_p1
2	RNA polymerase II transcription regulator recruiting activity	lm5633.a03.2.g00100_p1	lm5633.a03.2.g00120_p1
2	Protein of unknown function (DUF1666)	lm5633.a03.2.g00220_p1	lm5633.a03.2.g00310_p1
2	Belongs to the glycosyltransferase 1 family. Bacterial plant glycogen synthase subfamily	lm5633.a03.2.g00230_p1	lm5633.a03.2.g00320_p1
2	Glycosyl transferase family 2	lm5633.a03.2.g00500_p1	lm5633.a03.2.g00550_p1
2	Recruits TFIIH to the initiation complex and stimulates the RNA polymerase II C-terminal domain kinase and DNA-dependent ATPase activities of TFIIH. Both TFIIH and TFIIE are required for promoter clearance by RNA polymerase	lm5633.a03.2.g01380_p1	lm5633.a03.2.g01400_p1
2	haloacid dehalogenase-like hydrolase	lm5633.a03.2.g02500_p1	lm5633.a03.2.g02510_p1
2	RING-H2 finger protein	lm5633.a03.2.g03140_p1	lm5633.a03.2.g03220_p1
2	RING-type zinc-finger	lm5633.a03.2.g03150_p1	lm5633.a03.2.g03210_p1
2	Type II intron maturase	lm5633.a03.2.g03260_p1	lm5633.a03.2.g03290_p1
2	expressed protein	lm5633.a03.2.g03420_p1	lm5633.a03.2.g03440_p1
2	elongation of fatty acids protein	lm5633.a03.2.g03600_p1	lm5633.a03.2.g03610_p1
2	Iaa-amino acid hydrolase	lm5633.a03.2.g03970_p1	lm5633.a03.2.g03990_p1
2	IAA-amino acid hydrolase ILR1-like 6	lm5633.a03.2.g03980_p1	lm5633.a03.2.g04000_p1
2	receptor-like protein kinase	lm5633.a03.2.g04510_p1	lm5633.a03.2.g04560_p1
2	RING-type E3 ubiquitin transferase	lm5633.a03.2.g05080_p1	lm5633.a03.2.g05180_p1
2	0	lm5633.a03.2.g05290_p1	lm5633.a03.2.g05310_p1
2	Abscisic acid receptor	lm5633.a03.2.g05760_p1	lm5633.a03.2.g05800_p1
2	iron import into the mitochondrion	lm5633.a03.2.g05780_p1	lm5633.a03.2.g05810_p1
2	Asparagine synthetase	lm5633.a03.2.g06310_p1	lm5633.a03.2.g06350_p1
2	Asparagine synthetase	lm5633.a03.2.g06330_p1	lm5633.a03.2.g06340_p1
2	Acyl-CoA dehydrogenase, N-terminal domain	lm5633.a03.2.g06380_p1	lm5633.a03.2.g06390_p1
2	omega-3 fatty acid desaturase	lm5633.a03.2.g06580_p1	lm5633.a03.2.g06590_p1
2	Preprotein translocase subunit	lm5633.a03.2.g07290_p1	lm5633.a03.2.g07320_p1
2	auxin-induced protein	lm5633.a03.2.g07430_p1	lm5633.a03.2.g07450_p1
2	N-acetyltransferase	lm5633.a03.2.g08550_p1	lm5633.a03.2.g08640_p1
2	Prolyl oligopeptidase, N-terminal beta-propeller domain	lm5633.a03.2.g08810_p1	lm5633.a03.2.g08830_p1
2	#N/A	lm5633.a03.2.g09220_p1	lm5633.a03.2.g09240_p1
2	Belongs to the UDP-glycosyltransferase family	lm5633.a03.2.g09430_p1	lm5633.a03.2.g09450_p1
2	RNA polymerase Rpb4	lm5633.a03.2.g09440_p1	lm5633.a03.2.g09460_p1
2	Triose-phosphate Transporter family	lm5633.a03.2.g09620_p1	lm5633.a03.2.g09720_p1
2	Broad-Complex, Tramtrack and Bric a brac	lm5633.a03.2.g10030_p1	lm5633.a03.2.g10110_p1
2	Belongs to the class-I aminoacyl-tRNA synthetase family	lm5633.a03.2.g10540_p1	lm5633.a03.2.g10610_p1
2	0	lm5633.a03.2.g10860_p1	lm5633.a03.2.g10890_p1
2	60S ribosomal Protein	lm5633.a03.2.g11060_p1	lm5633.a03.2.g11090_p1
2	Belongs to the disease resistance NB-LRR family	lm5633.a03.2.g11220_p1	lm5633.a03.2.g11250_p1
2	#N/A	lm5633.a03.2.g11410_p1	lm5633.a03.2.g11440_p1
2	#N/A	lm5633.a03.2.g11850_p1	lm5633.a03.2.g11890_p1
2	subtilisin-like protease	lm5633.a03.2.g13000_p1	lm5633.a03.2.g13090_p1
2	subtilisin-like protease	lm5633.a03.2.g13010_p1	lm5633.a03.2.g13080_p1
2	#N/A	lm5633.a03.2.g13580_p1	lm5633.a03.2.g13610_p1
2	Belongs to the TRAFAC class myosin-kinesin ATPase superfamily. Kinesin family	lm5633.a03.2.g13670_p1	lm5633.a03.2.g13680_p1
2	ankyrin repeat-containing protein	lm5633.a03.2.g13710_p1	lm5633.a03.2.g13720_p1
2	Serine aminopeptidase, S33	lm5633.a03.2.g14040_p1	lm5633.a03.2.g14060_p1
2	Serine aminopeptidase, S33	lm5633.a03.2.g14050_p1	lm5633.a03.2.g14070_p1
2	Belongs to the heat shock protein 70 family	lm5633.a03.2.g14310_p1	lm5633.a03.2.g14330_p1
2	Belongs to the cytochrome P450 family	lm5633.a03.2.g14400_p1	lm5633.a03.2.g14410_p1
2	Acts as subunit of the RNA polymerase II elongator complex, which is a histone acetyltransferase component of the RNA polymerase II (Pol II) holoenzyme and is involved in transcriptional elongation	lm5633.a03.2.g14540_p1	lm5633.a03.2.g14560_p1
2	Core component of nucleosome. Nucleosomes wrap and compact DNA into chromatin, limiting DNA accessibility to the cellular machineries which require DNA as a template. Histones thereby play a central role in transcription regulation, DNA repair, DNA replication and chromosomal stability. DNA accessibility is regulated via a complex set of post-translational modifications of histones, also called h…	lm5633.a03.2.g14640_p1	lm5633.a03.2.g14710_p1
2	Belongs to the protein kinase superfamily	lm5633.a03.2.g15290_p1	lm5633.a03.2.g15310_p1
2	#N/A	lm5633.a03.2.g15460_p1	lm5633.a03.2.g15520_p1
2	#N/A	lm5633.a03.2.g15480_p1	lm5633.a03.2.g15490_p1
2	Pentatricopeptide repeat-containing protein	lm5633.a03.2.g15670_p1	lm5633.a03.2.g15680_p1
2	#N/A	lm5633.a03.2.g15800_p1	lm5633.a03.2.g15810_p1
2	Protein DA1	lm5633.a03.2.g15930_p1	lm5633.a03.2.g15950_p1
2	mannose-1-phosphate guanylyltransferase	lm5633.a03.2.g16110_p1	lm5633.a03.2.g16130_p1
2	Ctr copper transporter family	lm5633.a03.2.g16250_p1	lm5633.a03.2.g16260_p1
2	Belongs to the leguminous lectin family	lm5633.a03.2.g16460_p1	lm5633.a03.2.g16500_p1
2	Tubulin is the major constituent of microtubules. It binds two moles of GTP, one at an exchangeable site on the beta chain and one at a non-exchangeable site on the alpha chain	lm5633.a03.2.g16470_p1	lm5633.a03.2.g16490_p1
2	Defective in exine formation	lm5633.a03.2.g16700_p1	lm5633.a03.2.g16760_p1
2	transcription factor	lm5633.a03.2.g16840_p1	lm5633.a03.2.g16870_p1
2	belongs to the protein kinase superfamily	lm5633.a03.20.g00160_p1	lm5633.a03.20.g00260_p1
2	#N/A	lm5633.a03.20.g00180_p1	lm5633.a03.20.g00240_p1
2	Putative peptidoglycan binding domain	lm5633.a03.20.g00220_p1	lm5633.a03.20.g00270_p1
2	Belongs to the heat shock protein 70 family	lm5633.a03.20.g00820_p1	lm5633.a03.20.g00870_p1
2	Belongs to the chaperonin (HSP60) family	lm5633.a03.20.g00840_p1	lm5633.a03.20.g00900_p1
2	catalytic subunit	lm5633.a03.20.g00860_p1	lm5633.a03.20.g00930_p1
2	Aromatic-L-amino-acid decarboxylase	lm5633.a03.20.g01060_p1	lm5633.a03.20.g01120_p1
2	#N/A	lm5633.a03.20.g01130_p1	lm5633.a03.20.g01150_p1
2	anion transporter 2	lm5633.a03.20.g01140_p1	lm5633.a03.20.g01170_p1
2	dolichol	lm5633.a03.20.g01300_p1	lm5633.a03.20.g01330_p1
2	Heavy-metal-associated domain	lm5633.a03.20.g01310_p1	lm5633.a03.20.g01320_p1
2	Belongs to the glycosyltransferase 31 family	lm5633.a03.20.g01820_p1	lm5633.a03.20.g01840_p1
2	tRNA 5'-leader removal	lm5633.a03.20.g02190_p1	lm5633.a03.20.g02260_p1
2	Belongs to the PI3 PI4-kinase family	lm5633.a03.20.g02240_p1	lm5633.a03.20.g02310_p1
2	La-related protein	lm5633.a03.20.g02590_p1	lm5633.a03.20.g02600_p1
2	E3 ubiquitin-protein ligase	lm5633.a03.20.g02610_p1	lm5633.a03.20.g02620_p1
2	E3 ubiquitin-protein ligase	lm5633.a03.20.g02710_p1	lm5633.a03.20.g02740_p1
2	prolyl 4-hydroxylase	lm5633.a03.20.g02920_p1	lm5633.a03.20.g02970_p1
2	AT hook motif domain containing protein, expressed	lm5633.a03.20.g03750_p1	lm5633.a03.20.g03770_p1
2	0	lm5633.a03.20.g03910_p1	lm5633.a03.20.g03920_p1
2	auxin-induced protein	lm5633.a03.20.g04280_p1	lm5633.a03.20.g04290_p1
2	serine protease inhibitor, Kazal-type family protein	lm5633.a03.20.g04460_p1	lm5633.a03.20.g04510_p1
2	cytoskeleton organization	lm5633.a03.20.g04490_p1	lm5633.a03.20.g04520_p1
2	Endoribonuclease XendoU	lm5633.a03.20.g04860_p1	lm5633.a03.20.g04900_p1
2	Alcohol dehydrogenase transcription factor Myb/SANT-like	lm5633.a03.20.g05130_p1	lm5633.a03.20.g05160_p1
2	ABC transporter C family member	lm5633.a03.20.g05430_p1	lm5633.a03.20.g05460_p1
2	ABC transporter C family member	lm5633.a03.20.g05440_p1	lm5633.a03.20.g05450_p1
2	Belongs to the gluconokinase GntK GntV family	lm5633.a03.20.g05650_p1	lm5633.a03.20.g05720_p1
2	#N/A	lm5633.a03.20.g05990_p1	lm5633.a03.20.g06020_p1
2	BTB/POZ domain	lm5633.a03.21.g00210_p1	lm5633.a03.21.g00270_p1
2	Ferric reductase like transmembrane component	lm5633.a03.21.g00680_p1	lm5633.a03.21.g00690_p1
2	Calcium-dependent protein kinase	lm5633.a03.21.g00810_p1	lm5633.a03.21.g00860_p1
2	Belongs to the NPH3 family	lm5633.a03.21.g00840_p1	lm5633.a03.21.g00870_p1
2	Integrator complex subunit	lm5633.a03.21.g01870_p1	lm5633.a03.21.g01950_p1
2	Dynamin family	lm5633.a03.21.g01880_p1	lm5633.a03.21.g01960_p1
2	0	lm5633.a03.21.g02330_p1	lm5633.a03.21.g02360_p1
2	#N/A	lm5633.a03.21.g02340_p1	lm5633.a03.21.g02370_p1
2	Thiopurine S-methyltransferase (TPMT)	lm5633.a03.21.g02350_p1	lm5633.a03.21.g02380_p1
2	Conserved hypothetical ATP binding protein	lm5633.a03.21.g02610_p1	lm5633.a03.21.g02630_p1
2	Belongs to the mitochondrial carrier (TC 2.A.29) family	lm5633.a03.21.g03040_p1	lm5633.a03.21.g03080_p1
2	Belongs to the glycosyl hydrolase 5 (cellulase A) family	lm5633.a03.21.g03050_p1	lm5633.a03.21.g03110_p1
2	Belongs to the peptidase C1 family	lm5633.a03.21.g03130_p1	lm5633.a03.21.g03140_p1
2	RNA polymerase II transcription regulator recruiting activity	lm5633.a03.21.g03240_p1	lm5633.a03.21.g03250_p1
2	Pentatricopeptide repeat domain	lm5633.a03.21.g03340_p1	lm5633.a03.21.g03370_p1
2	vascular transport	lm5633.a03.3.g00020_p1	lm5633.a03.3.g00040_p1
2	Thylakoid lumenal 16.5 kDa protein	lm5633.a03.3.g00090_p1	lm5633.a03.3.g00150_p1
2	Epsin N-terminal homology (ENTH) domain	lm5633.a03.3.g00390_p1	lm5633.a03.3.g00470_p1
2	DYW family of nucleic acid deaminases	lm5633.a03.3.g00580_p1	lm5633.a03.3.g00640_p1
2	seed storage protein	lm5633.a03.3.g00800_p1	lm5633.a03.3.g00810_p1
2	#N/A	lm5633.a03.3.g00920_p1	lm5633.a03.3.g00960_p1
2	#N/A	lm5633.a03.3.g01270_p1	lm5633.a03.3.g01300_p1
2	Belongs to the sterol desaturase family	lm5633.a03.3.g01500_p1	lm5633.a03.3.g01560_p1
2	Plant family of unknown function (DUF810)	lm5633.a03.3.g01590_p1	lm5633.a03.3.g01610_p1
2	Plant family of unknown function (DUF810)	lm5633.a03.3.g01600_p1	lm5633.a03.3.g01620_p1
2	heterogeneous nuclear ribonucleoprotein	lm5633.a03.3.g01630_p1	lm5633.a03.3.g01680_p1
2	Tryptophan synthase	lm5633.a03.3.g01650_p1	lm5633.a03.3.g01700_p1
2	Lipase (class 3)	lm5633.a03.3.g01950_p1	lm5633.a03.3.g01970_p1
2	Belongs to the UDP-glycosyltransferase family	lm5633.a03.3.g02540_p1	lm5633.a03.3.g02580_p1
2	F-box kelch-repeat protein	lm5633.a03.3.g02590_p1	lm5633.a03.3.g02620_p1
2	60s ribosomal protein	lm5633.a03.3.g03160_p1	lm5633.a03.3.g03180_p1
2	0	lm5633.a03.3.g03420_p1	lm5633.a03.3.g03430_p1
2	Pentatricopeptide repeat-containing protein	lm5633.a03.3.g03580_p1	lm5633.a03.3.g03590_p1
2	Ethylene-responsive transcription factor 1B	lm5633.a03.3.g03640_p1	lm5633.a03.3.g03650_p1
2	Cell division	lm5633.a03.3.g03960_p1	lm5633.a03.3.g03970_p1
2	#N/A	lm5633.a03.3.g04480_p1	lm5633.a03.3.g04490_p1
2	Remorin-like	lm5633.a03.3.g05240_p1	lm5633.a03.3.g05250_p1
2	Belongs to the peroxidase family. Classical plant (class III) peroxidase subfamily	lm5633.a03.3.g05430_p1	lm5633.a03.3.g05440_p1
2	mediator of RNA polymerase II transcription subunit	lm5633.a03.3.g05750_p1	lm5633.a03.3.g05790_p1
2	Membrane bound O-acyl transferase family	lm5633.a03.3.g06800_p1	lm5633.a03.3.g06820_p1
2	Pentatricopeptide repeat-containing protein	lm5633.a03.3.g07130_p1	lm5633.a03.3.g07160_p1
2	SNF2 family N-terminal domain	lm5633.a03.3.g07320_p1	lm5633.a03.3.g07330_p1
2	#N/A	lm5633.a03.3.g07650_p1	lm5633.a03.3.g07680_p1
2	#N/A	lm5633.a03.3.g07970_p1	lm5633.a03.3.g07980_p1
2	Alcohol dehydrogenase-like	lm5633.a03.3.g08340_p1	lm5633.a03.3.g08350_p1
2	Belongs to the 'GDSL' lipolytic enzyme family	lm5633.a03.3.g08430_p1	lm5633.a03.3.g08440_p1
2	Protein kinase domain	lm5633.a03.3.g08500_p1	lm5633.a03.3.g08550_p1
2	auxin-induced protein	lm5633.a03.3.g08670_p1	lm5633.a03.3.g08710_p1
2	Proline-rich protein	lm5633.a03.3.g08760_p1	lm5633.a03.3.g08780_p1
2	PI-PLC X-box domain-containing protein DDB_G0293730-like	lm5633.a03.3.g09130_p1	lm5633.a03.3.g09140_p1
2	thaumatin-like protein	lm5633.a03.3.g09160_p1	lm5633.a03.3.g09170_p1
2	#N/A	lm5633.a03.3.g09280_p1	lm5633.a03.3.g09290_p1
2	Pentatricopeptide repeat-containing protein	lm5633.a03.3.g09690_p1	lm5633.a03.3.g09780_p1
2	Belongs to the expansin family	lm5633.a03.3.g10220_p1	lm5633.a03.3.g10230_p1
2	Protein LHY-like isoform X1	lm5633.a03.3.g10660_p1	lm5633.a03.3.g10740_p1
2	0	lm5633.a03.3.g10850_p1	lm5633.a03.3.g10860_p1
2	Structural maintenance of chromosomes	lm5633.a03.3.g11080_p1	lm5633.a03.3.g11130_p1
2	Phosphatidylethanolamine-binding protein	lm5633.a03.3.g11100_p1	lm5633.a03.3.g11150_p1
2	#N/A	lm5633.a03.3.g11550_p1	lm5633.a03.3.g11640_p1
2	flavin-containing monooxygenase	lm5633.a03.3.g11890_p1	lm5633.a03.3.g11970_p1
2	Xyloglucan galactosyltransferase KATAMARI1	lm5633.a03.3.g11910_p1	lm5633.a03.3.g11990_p1
2	Removes the phosphate from trehalose 6-phosphate to produce free trehalose	lm5633.a03.3.g11920_p1	lm5633.a03.3.g12000_p1
2	Transferase family	lm5633.a03.3.g11940_p1	lm5633.a03.3.g11950_p1
2	Belongs to the cytochrome P450 family	lm5633.a03.3.g12210_p1	lm5633.a03.3.g12240_p1
2	ubiquitin	lm5633.a03.3.g12370_p1	lm5633.a03.3.g12420_p1
2	#N/A	lm5633.a03.3.g12690_p1	lm5633.a03.3.g12730_p1
2	#N/A	lm5633.a03.3.g12790_p1	lm5633.a03.3.g12810_p1
2	#N/A	lm5633.a03.3.g13170_p1	lm5633.a03.3.g13200_p1
2	0	lm5633.a03.3.g13330_p1	lm5633.a03.3.g13360_p1
2	FAD synthetase	lm5633.a03.3.g13390_p1	lm5633.a03.3.g13460_p1
2	DNA-dependent RNA polymerase catalyzes the transcription of DNA into RNA using the four ribonucleoside triphosphates as substrates	lm5633.a03.3.g13430_p1	lm5633.a03.3.g13490_p1
2	Belongs to the Ca(2 ) cation antiporter (CaCA) (TC 2.A.19) family	lm5633.a03.3.g13560_p1	lm5633.a03.3.g13570_p1
2	Transcription factor	lm5633.a03.3.g13590_p1	lm5633.a03.3.g13630_p1
2	DNA mismatch repair protein	lm5633.a03.3.g13920_p1	lm5633.a03.3.g13980_p1
2	Belongs to the TRAFAC class myosin-kinesin ATPase superfamily. Kinesin family	lm5633.a03.3.g13930_p1	lm5633.a03.3.g13990_p1
2	#N/A	lm5633.a03.3.g13940_p1	lm5633.a03.3.g14010_p1
2	DYW family of nucleic acid deaminases	lm5633.a03.3.g14390_p1	lm5633.a03.3.g14400_p1
2	#N/A	lm5633.a03.3.g15020_p1	lm5633.a03.3.g15050_p1
2	D-isomer specific 2-hydroxyacid dehydrogenase, NAD binding domain	lm5633.a03.3.g15030_p1	lm5633.a03.3.g15060_p1
2	cellular response to sulfur starvation	lm5633.a03.3.g15570_p1	lm5633.a03.3.g15580_p1
2	#N/A	lm5633.a03.3.g15650_p1	lm5633.a03.3.g15680_p1
2	#N/A	lm5633.a03.3.g15880_p1	lm5633.a03.3.g15920_p1
2	#N/A	lm5633.a03.3.g16060_p1	lm5633.a03.3.g16070_p1
2	Exonuclease	lm5633.a03.3.g16080_p1	lm5633.a03.3.g16110_p1
2	NB-ARC domain	lm5633.a03.3.g17010_p1	lm5633.a03.3.g17020_p1
2	Cysteine-rich receptor-like protein kinase	lm5633.a03.34.g00030_p1	lm5633.a03.34.g00050_p1
2	The light-harvesting complex (LHC) functions as a light receptor, it captures and delivers excitation energy to photosystems with which it is closely associated	lm5633.a03.38.g00020_p1	lm5633.a03.38.g00030_p1
2	Belongs to the Ca(2 ) cation antiporter (CaCA) (TC 2.A.19) family	lm5633.a03.4.g00130_p1	lm5633.a03.4.g00190_p1
2	Protein of unknown function, DUF547	lm5633.a03.4.g00150_p1	lm5633.a03.4.g00180_p1
2	3-oxoacyl- acyl-carrier-protein synthase II	lm5633.a03.4.g00700_p1	lm5633.a03.4.g00770_p1
2	21 kDa protein-like	lm5633.a03.4.g00740_p1	lm5633.a03.4.g00790_p1
2	0	lm5633.a03.4.g00750_p1	lm5633.a03.4.g00810_p1
2	Protein kinase domain	lm5633.a03.4.g01070_p1	lm5633.a03.4.g01140_p1
2	#N/A	lm5633.a03.4.g01080_p1	lm5633.a03.4.g01130_p1
2	Subtilase family	lm5633.a03.4.g01170_p1	lm5633.a03.4.g01180_p1
2	zinc-finger of the FCS-type, C2-C2	lm5633.a03.4.g01450_p1	lm5633.a03.4.g01460_p1
2	12-oxophytodienoate reductase	lm5633.a03.4.g01540_p1	lm5633.a03.4.g01550_p1
2	GTP diphosphokinase RSH2, chloroplastic	lm5633.a03.4.g01650_p1	lm5633.a03.4.g01660_p1
2	Catalyzes the synthesis of dihydrouridine, a modified base found in the D-loop of most tRNAs	lm5633.a03.4.g01750_p1	lm5633.a03.4.g01810_p1
2	#N/A	lm5633.a03.4.g01760_p1	lm5633.a03.4.g01820_p1
2	Polygalacturonase	lm5633.a03.4.g01840_p1	lm5633.a03.4.g01850_p1
2	A B barrel	lm5633.a03.4.g01880_p1	lm5633.a03.4.g01950_p1
2	Class I glutamine amidotransferase-like superfamily protein	lm5633.a03.4.g01980_p1	lm5633.a03.4.g02080_p1
2	0	lm5633.a03.4.g02190_p1	lm5633.a03.4.g02270_p1
2	0	lm5633.a03.4.g02320_p1	lm5633.a03.4.g02350_p1
2	RNA polymerase II transcription regulator recruiting activity	lm5633.a03.4.g02520_p1	lm5633.a03.4.g02560_p1
2	Domain with 2 conserved Trp (W) residues	lm5633.a03.4.g02930_p1	lm5633.a03.4.g02980_p1
2	phosphatidylinositol-4-phosphate phosphatase activity	lm5633.a03.4.g02940_p1	lm5633.a03.4.g03000_p1
2	U-box domain-containing protein	lm5633.a03.4.g03260_p1	lm5633.a03.4.g03290_p1
2	ankyrin repeat-containing protein	lm5633.a03.4.g03340_p1	lm5633.a03.4.g03360_p1
2	glutamine synthetase	lm5633.a03.4.g03350_p1	lm5633.a03.4.g03370_p1
2	Belongs to the iron ascorbate-dependent oxidoreductase family	lm5633.a03.4.g03460_p1	lm5633.a03.4.g03480_p1
2	Belongs to the phosphohexose mutase family	lm5633.a03.4.g03510_p1	lm5633.a03.4.g03520_p1
2	TIFY 3B-like	lm5633.a03.4.g03770_p1	lm5633.a03.4.g03780_p1
2	Microsomal glutathione S-transferase	lm5633.a03.4.g04210_p1	lm5633.a03.4.g04220_p1
2	F-box protein At5g49610-like	lm5633.a03.4.g04370_p1	lm5633.a03.4.g04380_p1
2	Non-specific lipid transfer protein GPI-anchored	lm5633.a03.4.g05100_p1	lm5633.a03.4.g05110_p1
2	Belongs to the multi antimicrobial extrusion (MATE) (TC 2.A.66.1) family	lm5633.a03.4.g05250_p1	lm5633.a03.4.g05280_p1
2	Component of the cytosolic iron-sulfur (Fe-S) protein assembly (CIA) machinery. Required for the maturation of extramitochondrial Fe-S proteins. Part of an electron transfer chain functioning in an early step of cytosolic Fe-S biogenesis. Transfers electrons from NADPH to the Fe-S cluster of the anamorsin DRE2 homolog	lm5633.a03.4.g05390_p1	lm5633.a03.4.g05440_p1
2	Universal stress protein	lm5633.a03.4.g05960_p1	lm5633.a03.4.g05970_p1
2	Calmodulin mediates the control of a large number of enzymes, ion channels and other proteins by Ca(2 ). Among the enzymes to be stimulated by the calmodulin-Ca(2 ) complex are a number of protein kinases and phosphatases	lm5633.a03.4.g06120_p1	lm5633.a03.4.g06210_p1
2	ribonuclease III family protein	lm5633.a03.4.g06130_p1	lm5633.a03.4.g06140_p1
2	UDP-sulfoquinovose synthase	lm5633.a03.4.g06880_p1	lm5633.a03.4.g06940_p1
2	epoxide hydrolase	lm5633.a03.4.g07300_p1	lm5633.a03.4.g07320_p1
2	UDP-glucuronic acid decarboxylase	lm5633.a03.4.g07440_p1	lm5633.a03.4.g07490_p1
2	Outer envelope protein 61	lm5633.a03.4.g07780_p1	lm5633.a03.4.g07800_p1
2	Pentacotripeptide-repeat region of PRORP	lm5633.a03.4.g07890_p1	lm5633.a03.4.g07990_p1
2	#N/A	lm5633.a03.4.g08200_p1	lm5633.a03.4.g08230_p1
2	Pentatricopeptide repeat-containing protein	lm5633.a03.4.g08240_p1	lm5633.a03.4.g08270_p1
2	Bifunctional 3-dehydroquinate dehydratase shikimate dehydrogenase chloroplastic	lm5633.a03.4.g08480_p1	lm5633.a03.4.g08530_p1
2	#N/A	lm5633.a03.4.g08500_p1	lm5633.a03.4.g08540_p1
2	GTPase-activator protein for Rho-like GTPases	lm5633.a03.4.g08520_p1	lm5633.a03.4.g08560_p1
2	Protein of unknown function (DUF679)	lm5633.a03.4.g09040_p1	lm5633.a03.4.g09050_p1
2	DYW family of nucleic acid deaminases	lm5633.a03.4.g09260_p1	lm5633.a03.4.g09340_p1
2	#N/A	lm5633.a03.4.g09540_p1	lm5633.a03.4.g09570_p1
2	methyltransferase	lm5633.a03.4.g09720_p1	lm5633.a03.4.g09730_p1
2	E3 ubiquitin-protein ligase	lm5633.a03.4.g10190_p1	lm5633.a03.4.g10200_p1
2	#N/A	lm5633.a03.4.g10370_p1	lm5633.a03.4.g10450_p1
2	UPF0481 protein	lm5633.a03.4.g10410_p1	lm5633.a03.4.g10510_p1
2	UPF0481 protein	lm5633.a03.4.g11150_p1	lm5633.a03.4.g11170_p1
2	U4 U6 small nuclear ribonucleoprotein PRP4-like protein	lm5633.a03.4.g11250_p1	lm5633.a03.4.g11280_p1
2	Amidohydrolase family	lm5633.a03.4.g11330_p1	lm5633.a03.4.g11370_p1
2	DNA repair REX1-B	lm5633.a03.4.g11520_p1	lm5633.a03.4.g11590_p1
2	Mitochondrial calcium uniporter	lm5633.a03.4.g11630_p1	lm5633.a03.4.g11670_p1
2	DNA repair REX1-B	lm5633.a03.4.g11730_p1	lm5633.a03.4.g11770_p1
2	#N/A	lm5633.a03.4.g11800_p1	lm5633.a03.4.g11810_p1
2	0	lm5633.a03.4.g11850_p1	lm5633.a03.4.g11880_p1
2	Belongs to the glycosyl hydrolase 17 family	lm5633.a03.4.g11940_p1	lm5633.a03.4.g11950_p1
2	Pentatricopeptide repeat domain	lm5633.a03.4.g12000_p1	lm5633.a03.4.g12030_p1
2	Belongs to the DEAD box helicase family	lm5633.a03.4.g12020_p1	lm5633.a03.4.g12040_p1
2	Protein trichome birefringence-like 13	lm5633.a03.4.g12090_p1	lm5633.a03.4.g12170_p1
2	#N/A	lm5633.a03.4.g12200_p1	lm5633.a03.4.g12210_p1
2	UPF0481 protein At3g47200-like	lm5633.a03.4.g12330_p1	lm5633.a03.4.g12420_p1
2	Belongs to the peroxidase family. Classical plant (class III) peroxidase subfamily	lm5633.a03.4.g12680_p1	lm5633.a03.4.g12690_p1
2	1-Cys peroxiredoxin	lm5633.a03.4.g12790_p1	lm5633.a03.4.g12800_p1
2	galactoside	lm5633.a03.4.g12950_p1	lm5633.a03.4.g12970_p1
2	Rhodanase C-terminal	lm5633.a03.4.g13200_p1	lm5633.a03.4.g13230_p1
2	#N/A	lm5633.a03.4.g13210_p1	lm5633.a03.4.g13240_p1
2	#N/A	lm5633.a03.4.g13330_p1	lm5633.a03.4.g13420_p1
2	EF-hand domain	lm5633.a03.4.g13440_p1	lm5633.a03.4.g13480_p1
2	callose synthase	lm5633.a03.4.g13790_p1	lm5633.a03.4.g13810_p1
2	Microtubule-associated protein 70	lm5633.a03.4.g13930_p1	lm5633.a03.4.g14030_p1
2	#N/A	lm5633.a03.4.g13940_p1	lm5633.a03.4.g14040_p1
2	UPF0261 protein	lm5633.a03.5.g00220_p1	lm5633.a03.5.g00260_p1
2	ADP-ribosylation factor GTPase-activating protein	lm5633.a03.5.g00470_p1	lm5633.a03.5.g00480_p1
2	Zinc finger protein	lm5633.a03.5.g01000_p1	lm5633.a03.5.g01020_p1
2	#N/A	lm5633.a03.5.g01160_p1	lm5633.a03.5.g01170_p1
2	Serine threonine-protein kinase	lm5633.a03.5.g01270_p1	lm5633.a03.5.g01290_p1
2	G-type lectin S-receptor-like serine threonine-protein kinase	lm5633.a03.5.g01280_p1	lm5633.a03.5.g01300_p1
2	Wall-associated receptor kinase C-terminal	lm5633.a03.5.g01490_p1	lm5633.a03.5.g01520_p1
2	invertase inhibitor	lm5633.a03.5.g01770_p1	lm5633.a03.5.g01780_p1
2	Belongs to the eukaryotic ribosomal protein P1 P2 family	lm5633.a03.5.g02410_p1	lm5633.a03.5.g02420_p1
2	0	lm5633.a03.5.g02900_p1	lm5633.a03.5.g02910_p1
2	May act as a component of the auxin efflux carrier	lm5633.a03.5.g03010_p1	lm5633.a03.5.g03020_p1
2	The light-harvesting complex (LHC) functions as a light receptor, it captures and delivers excitation energy to photosystems with which it is closely associated	lm5633.a03.5.g03950_p1	lm5633.a03.5.g03970_p1
2	#N/A	lm5633.a03.5.g04020_p1	lm5633.a03.5.g04030_p1
2	CRAL/TRIO domain	lm5633.a03.5.g04320_p1	lm5633.a03.5.g04350_p1
2	Protein of unknown function (DUF1685)	lm5633.a03.5.g05000_p1	lm5633.a03.5.g05040_p1
2	DNA polymerase III, delta subunit	lm5633.a03.5.g05010_p1	lm5633.a03.5.g05050_p1
2	Belongs to the glycosyltransferase 8 family	lm5633.a03.5.g05290_p1	lm5633.a03.5.g05350_p1
2	#N/A	lm5633.a03.5.g05390_p1	lm5633.a03.5.g05470_p1
2	Belongs to the ubiquitin-conjugating enzyme family	lm5633.a03.5.g05520_p1	lm5633.a03.5.g05620_p1
2	DREPP plasma membrane polypeptide	lm5633.a03.5.g05830_p1	lm5633.a03.5.g05880_p1
2	Belongs to the peptidase A1 family	lm5633.a03.5.g05860_p1	lm5633.a03.5.g05900_p1
2	Helicase associated domain (HA2) Add an annotation	lm5633.a03.5.g06420_p1	lm5633.a03.5.g06430_p1
2	Endoglucanase	lm5633.a03.5.g07200_p1	lm5633.a03.5.g07290_p1
2	Plant protein 1589 of unknown function (A_thal_3526)	lm5633.a03.5.g07210_p1	lm5633.a03.5.g07310_p1
2	Protein kinase domain	lm5633.a03.5.g07220_p1	lm5633.a03.5.g07320_p1
2	Zinc finger CCCH domain-containing protein	lm5633.a03.5.g07230_p1	lm5633.a03.5.g07330_p1
2	Glycosyl hydrolases family 28	lm5633.a03.5.g07340_p1	lm5633.a03.5.g07370_p1
2	Peptidase inhibitor I9	lm5633.a03.5.g07360_p1	lm5633.a03.5.g07400_p1
2	Belongs to the WD repeat SEC13 family	lm5633.a03.5.g07410_p1	lm5633.a03.5.g07420_p1
2	Belongs to the UDP-glycosyltransferase family	lm5633.a03.5.g07430_p1	lm5633.a03.5.g07440_p1
2	BURP domain-containing protein	lm5633.a03.5.g08130_p1	lm5633.a03.5.g08150_p1
2	SGS domain	lm5633.a03.5.g08240_p1	lm5633.a03.5.g08250_p1
2	Belongs to the D-isomer specific 2-hydroxyacid dehydrogenase family	lm5633.a03.5.g08500_p1	lm5633.a03.5.g08510_p1
2	Belongs to the MIP aquaporin (TC 1.A.8) family	lm5633.a03.5.g08840_p1	lm5633.a03.5.g08850_p1
2	Exostosin family	lm5633.a03.5.g08930_p1	lm5633.a03.5.g08960_p1
2	Belongs to the ABC transporter superfamily. ABCG family. PDR (TC 3.A.1.205) subfamily	lm5633.a03.5.g09210_p1	lm5633.a03.5.g09230_p1
2	Belongs to the ABC transporter superfamily. ABCG family. PDR (TC 3.A.1.205) subfamily	lm5633.a03.5.g09220_p1	lm5633.a03.5.g09250_p1
2	Belongs to the eukaryotic ribosomal protein eS4 family	lm5633.a03.5.g09850_p1	lm5633.a03.5.g09860_p1
2	UDP-glycosyltransferase 89A2-like	lm5633.a03.5.g09930_p1	lm5633.a03.5.g09950_p1
2	Far upstream element-binding protein	lm5633.a03.5.g10040_p1	lm5633.a03.5.g10050_p1
2	Protein of unknown function (DUF1264)	lm5633.a03.5.g11510_p1	lm5633.a03.5.g11520_p1
2	Belongs to the glycosyltransferase 2 family	lm5633.a03.5.g11920_p1	lm5633.a03.5.g11940_p1
2	Belongs to the glycosyltransferase 2 family	lm5633.a03.5.g11930_p1	lm5633.a03.5.g11950_p1
2	0	lm5633.a03.5.g11990_p1	lm5633.a03.5.g12070_p1
2	0	lm5633.a03.5.g12000_p1	lm5633.a03.5.g12080_p1
2	MRN-interacting protein	lm5633.a03.5.g12010_p1	lm5633.a03.5.g12090_p1
2	PPR repeat	lm5633.a03.5.g12310_p1	lm5633.a03.5.g12380_p1
2	Belongs to the aldehyde dehydrogenase family	lm5633.a03.5.g12420_p1	lm5633.a03.5.g12430_p1
2	#N/A	lm5633.a03.5.g12440_p1	lm5633.a03.5.g12540_p1
2	#N/A	lm5633.a03.5.g12460_p1	lm5633.a03.5.g12530_p1
2	Belongs to the iron ascorbate-dependent oxidoreductase family	lm5633.a03.5.g12610_p1	lm5633.a03.5.g12640_p1
2	Belongs to the argonaute family	lm5633.a03.5.g12740_p1	lm5633.a03.5.g12820_p1
2	Belongs to the argonaute family	lm5633.a03.5.g12750_p1	lm5633.a03.5.g12840_p1
2	#N/A	lm5633.a03.5.g12910_p1	lm5633.a03.5.g12940_p1
2	ENT domain	lm5633.a03.5.g13210_p1	lm5633.a03.5.g13220_p1
2	ABC transporter C family member 3	lm5633.a03.5.g13380_p1	lm5633.a03.5.g13450_p1
2	ABC transporter C family member	lm5633.a03.5.g13410_p1	lm5633.a03.5.g13430_p1
2	carboxylesterase 17	lm5633.a03.5.g13800_p1	lm5633.a03.5.g13810_p1
2	SPX domain-containing protein	lm5633.a03.5.g13860_p1	lm5633.a03.5.g13920_p1
2	Belongs to the glycosyl hydrolase 17 family	lm5633.a03.5.g14050_p1	lm5633.a03.5.g14070_p1
2	NB-ARC domain	lm5633.a03.52.g00010_p1	lm5633.a03.52.g00020_p1
2	Agamous-like MADS-box protein	lm5633.a03.55.g00010_p1	lm5633.a03.55.g00030_p1
2	#N/A	lm5633.a03.56.g00060_p1	lm5633.a03.56.g00070_p1
2	Dehydrogenase	lm5633.a03.6.g00560_p1	lm5633.a03.6.g00570_p1
2	UDP-glucoronosyl and UDP-glucosyl transferase	lm5633.a03.6.g00680_p1	lm5633.a03.6.g00690_p1
2	#N/A	lm5633.a03.6.g00820_p1	lm5633.a03.6.g00900_p1
2	AP2-like ethylene-responsive transcription factor	lm5633.a03.6.g00830_p1	lm5633.a03.6.g00910_p1
2	Hydroxyproline-rich glycoprotein family protein	lm5633.a03.6.g00840_p1	lm5633.a03.6.g00920_p1
2	Belongs to the peptidase S10 family	lm5633.a03.6.g02080_p1	lm5633.a03.6.g02170_p1
2	#N/A	lm5633.a03.6.g02310_p1	lm5633.a03.6.g02320_p1
2	Sucrose transport protein	lm5633.a03.6.g02790_p1	lm5633.a03.6.g02810_p1
2	DNA-binding protein	lm5633.a03.6.g03100_p1	lm5633.a03.6.g03110_p1
2	Adenine phosphoribosyltransferase	lm5633.a03.6.g04240_p1	lm5633.a03.6.g04320_p1
2	#N/A	lm5633.a03.6.g04820_p1	lm5633.a03.6.g04830_p1
2	Uncharacterized ACR, COG1678	lm5633.a03.6.g04860_p1	lm5633.a03.6.g04910_p1
2	Indole-3-acetic acid-amido synthetase	lm5633.a03.6.g05090_p1	lm5633.a03.6.g05130_p1
2	Belongs to the CRISP family	lm5633.a03.6.g05490_p1	lm5633.a03.6.g05510_p1
2	Belongs to the cytochrome P450 family	lm5633.a03.6.g06440_p1	lm5633.a03.6.g06450_p1
2	Alpha,alpha-trehalose-phosphate synthase (UDP-forming)	lm5633.a03.6.g06780_p1	lm5633.a03.6.g06800_p1
2	#N/A	lm5633.a03.6.g07000_p1	lm5633.a03.6.g07040_p1
2	#N/A	lm5633.a03.6.g07420_p1	lm5633.a03.6.g07450_p1
2	Polyamine oxidase	lm5633.a03.6.g07480_p1	lm5633.a03.6.g07520_p1
2	Belongs to the TRAFAC class myosin-kinesin ATPase superfamily. Kinesin family	lm5633.a03.6.g07550_p1	lm5633.a03.6.g07560_p1
2	#N/A	lm5633.a03.6.g07730_p1	lm5633.a03.6.g07750_p1
2	Carbon-nitrogen hydrolase	lm5633.a03.6.g08420_p1	lm5633.a03.6.g08460_p1
2	serine threonine-protein kinase	lm5633.a03.6.g08440_p1	lm5633.a03.6.g08470_p1
2	#N/A	lm5633.a03.6.g08720_p1	lm5633.a03.6.g08750_p1
2	Thaumatin family	lm5633.a03.6.g08900_p1	lm5633.a03.6.g08990_p1
2	Belongs to the protein kinase superfamily. Ser Thr protein kinase family	lm5633.a03.6.g08960_p1	lm5633.a03.6.g09060_p1
2	Belongs to the cytochrome P450 family	lm5633.a03.6.g09240_p1	lm5633.a03.6.g09250_p1
2	hydroxycinnamoyltransferase activity	lm5633.a03.6.g09830_p1	lm5633.a03.6.g09900_p1
2	hydroxycinnamoyltransferase activity	lm5633.a03.6.g09840_p1	lm5633.a03.6.g09890_p1
2	#N/A	lm5633.a03.6.g10050_p1	lm5633.a03.6.g10060_p1
2	PPR repeat	lm5633.a03.6.g10190_p1	lm5633.a03.6.g10240_p1
2	Lipase class 3 family protein	lm5633.a03.6.g10740_p1	lm5633.a03.6.g10760_p1
2	Belongs to the protein kinase superfamily	lm5633.a03.6.g11050_p1	lm5633.a03.6.g11070_p1
2	Universal stress protein	lm5633.a03.6.g11200_p1	lm5633.a03.6.g11250_p1
2	LMBR1-like membrane protein	lm5633.a03.6.g11240_p1	lm5633.a03.6.g11260_p1
2	#N/A	lm5633.a03.6.g11750_p1	lm5633.a03.6.g11760_p1
2	Belongs to the UDP-glycosyltransferase family	lm5633.a03.6.g12090_p1	lm5633.a03.6.g12100_p1
2	Nuclear movement family protein	lm5633.a03.6.g12330_p1	lm5633.a03.6.g12340_p1
2	Pentatricopeptide repeat-containing protein	lm5633.a03.6.g12420_p1	lm5633.a03.6.g12450_p1
2	Embryo-specific protein 3, (ATS3)	lm5633.a03.6.g12460_p1	lm5633.a03.6.g12500_p1
2	Peptidyl-tRNA hydrolase PTH2	lm5633.a03.6.g12490_p1	lm5633.a03.6.g12540_p1
2	Acts in the modification of cell walls via demethylesterification of cell wall pectin	lm5633.a03.6.g12700_p1	lm5633.a03.6.g12780_p1
2	0	lm5633.a03.6.g12800_p1	lm5633.a03.6.g12850_p1
2	NF-X1-type zinc finger protein	lm5633.a03.6.g13120_p1	lm5633.a03.6.g13170_p1
2	UDP-3-O-acyl N-acetylglycosamine deacetylase	lm5633.a03.6.g13140_p1	lm5633.a03.6.g13190_p1
2	0	lm5633.a03.6.g13500_p1	lm5633.a03.6.g13600_p1
2	#N/A	lm5633.a03.6.g13810_p1	lm5633.a03.6.g13820_p1
2	#N/A	lm5633.a03.6.g14520_p1	lm5633.a03.6.g14530_p1
2	Serine threonine-protein kinase HT1	lm5633.a03.6.g15200_p1	lm5633.a03.6.g15260_p1
2	Glycosyltransferase	lm5633.a03.6.g15320_p1	lm5633.a03.6.g15340_p1
2	D-lactate dehydrogenase cytochrome	lm5633.a03.6.g15490_p1	lm5633.a03.6.g15550_p1
2	methyl-CpG-binding domain-containing protein	lm5633.a03.6.g15750_p1	lm5633.a03.6.g15760_p1
2	Belongs to the peptidase C19 family	lm5633.a03.6.g15790_p1	lm5633.a03.6.g15820_p1
2	SH3-binding, glutamic acid-rich protein	lm5633.a03.6.g15800_p1	lm5633.a03.6.g15830_p1
2	Belongs to the glycosyltransferase 31 family	lm5633.a03.66.g00010_p1	lm5633.a03.66.g00020_p1
2	RNA polymerase II transcription regulator recruiting activity	lm5633.a03.7.g00330_p1	lm5633.a03.7.g00340_p1
2	#N/A	lm5633.a03.7.g00550_p1	lm5633.a03.7.g00560_p1
2	Ammonium transporter 1 member	lm5633.a03.7.g00780_p1	lm5633.a03.7.g00810_p1
2	riboflavin kinase	lm5633.a03.7.g00790_p1	lm5633.a03.7.g00880_p1
2	#N/A	lm5633.a03.7.g01260_p1	lm5633.a03.7.g01320_p1
2	Protein TRANSPARENT TESTA 12-like	lm5633.a03.7.g01290_p1	lm5633.a03.7.g01340_p1
2	Pectinesterase	lm5633.a03.7.g01430_p1	lm5633.a03.7.g01440_p1
2	transcriptional regulator	lm5633.a03.7.g01490_p1	lm5633.a03.7.g01500_p1
2	#N/A	lm5633.a03.7.g01820_p1	lm5633.a03.7.g01850_p1
2	glycerol-3-phosphate acyltransferase	lm5633.a03.7.g01880_p1	lm5633.a03.7.g01890_p1
2	#N/A	lm5633.a03.7.g01950_p1	lm5633.a03.7.g01970_p1
2	Riboflavin biosynthesis protein	lm5633.a03.7.g01960_p1	lm5633.a03.7.g01980_p1
2	Pyridoxal-phosphate dependent enzyme	lm5633.a03.7.g01990_p1	lm5633.a03.7.g02000_p1
2	Subtilase family	lm5633.a03.7.g02170_p1	lm5633.a03.7.g02190_p1
2	#N/A	lm5633.a03.7.g03060_p1	lm5633.a03.7.g03070_p1
2	YLS2-like	lm5633.a03.7.g04130_p1	lm5633.a03.7.g04140_p1
2	Protein of unknown function (DUF2985)	lm5633.a03.7.g04150_p1	lm5633.a03.7.g04200_p1
2	Plant invertase/pectin methylesterase inhibitor	lm5633.a03.7.g04970_p1	lm5633.a03.7.g04980_p1
2	methionine	lm5633.a03.7.g05520_p1	lm5633.a03.7.g05540_p1
2	H-BTB3 - Bric-a-Brac, Tramtrack, Broad Complex BTB domain with H family conserved sequence, expressed	lm5633.a03.7.g05980_p1	lm5633.a03.7.g06070_p1
2	Protein of unknown function, DUF604	lm5633.a03.7.g06000_p1	lm5633.a03.7.g06090_p1
2	E3 ubiquitin-protein ligase	lm5633.a03.7.g06040_p1	lm5633.a03.7.g06110_p1
2	0	lm5633.a03.7.g06050_p1	lm5633.a03.7.g06100_p1
2	receptor-like protein kinase	lm5633.a03.7.g06130_p1	lm5633.a03.7.g06140_p1
2	Belongs to the peptidase C1 family	lm5633.a03.7.g06390_p1	lm5633.a03.7.g06410_p1
2	Belongs to the ALG6 ALG8 glucosyltransferase family	lm5633.a03.7.g06530_p1	lm5633.a03.7.g06580_p1
2	Pentatricopeptide repeat-containing protein	lm5633.a03.7.g06700_p1	lm5633.a03.7.g06720_p1
2	Belongs to the nonaspanin (TM9SF) (TC 9.A.2) family	lm5633.a03.7.g06840_p1	lm5633.a03.7.g06860_p1
2	#N/A	lm5633.a03.7.g07350_p1	lm5633.a03.7.g07370_p1
2	Pentatricopeptide repeat-containing protein	lm5633.a03.7.g07360_p1	lm5633.a03.7.g07380_p1
2	#N/A	lm5633.a03.7.g07430_p1	lm5633.a03.7.g07460_p1
2	rRNA primary transcript binding	lm5633.a03.7.g07990_p1	lm5633.a03.7.g08020_p1
2	#N/A	lm5633.a03.7.g09060_p1	lm5633.a03.7.g09080_p1
2	Belongs to the glycosyl hydrolase 17 family	lm5633.a03.7.g09320_p1	lm5633.a03.7.g09370_p1
2	Belongs to the universal ribosomal protein uL1 family	lm5633.a03.7.g09330_p1	lm5633.a03.7.g09380_p1
2	PB1 domain	lm5633.a03.7.g09930_p1	lm5633.a03.7.g09980_p1
2	FAD-binding and arabino-lactone oxidase domains containing protein	lm5633.a03.7.g10090_p1	lm5633.a03.7.g10110_p1
2	Protein of unknown function (DUF632)	lm5633.a03.7.g10140_p1	lm5633.a03.7.g10210_p1
2	Pentatricopeptide repeat-containing protein	lm5633.a03.7.g10160_p1	lm5633.a03.7.g10220_p1
2	arginine n-methyltransferase	lm5633.a03.7.g10170_p1	lm5633.a03.7.g10230_p1
2	#N/A	lm5633.a03.7.g11080_p1	lm5633.a03.7.g11160_p1
2	Protein DA1	lm5633.a03.7.g11450_p1	lm5633.a03.7.g11540_p1
2	Belongs to the universal ribosomal protein uS9 family	lm5633.a03.7.g11470_p1	lm5633.a03.7.g11510_p1
2	DNA-dependent RNA polymerase catalyzes the transcription of DNA into RNA using the four ribonucleoside triphosphates as substrates	lm5633.a03.7.g11590_p1	lm5633.a03.7.g11690_p1
2	Ran-specific GTPase-activating protein	lm5633.a03.8.g00400_p1	lm5633.a03.8.g00420_p1
2	#N/A	lm5633.a03.8.g00830_p1	lm5633.a03.8.g00860_p1
2	Tetratricopeptide repeat	lm5633.a03.8.g00970_p1	lm5633.a03.8.g01020_p1
2	Belongs to the peptidase C19 family	lm5633.a03.8.g01060_p1	lm5633.a03.8.g01140_p1
2	Pentacotripeptide-repeat region of PRORP	lm5633.a03.8.g01330_p1	lm5633.a03.8.g01360_p1
2	Nucleic acid binding protein NABP	lm5633.a03.8.g01880_p1	lm5633.a03.8.g01920_p1
2	pre-mRNA-processing factor	lm5633.a03.8.g02380_p1	lm5633.a03.8.g02450_p1
2	protein trichome birefringence-like	lm5633.a03.8.g02940_p1	lm5633.a03.8.g02950_p1
2	#N/A	lm5633.a03.8.g03400_p1	lm5633.a03.8.g03410_p1
2	Belongs to the SNF7 family	lm5633.a03.8.g03470_p1	lm5633.a03.8.g03500_p1
2	chalcone-flavanone isomerase family protein	lm5633.a03.8.g03630_p1	lm5633.a03.8.g03720_p1
2	UPF0496 protein	lm5633.a03.8.g04310_p1	lm5633.a03.8.g04350_p1
2	#N/A	lm5633.a03.8.g04380_p1	lm5633.a03.8.g04410_p1
2	flavin-containing monooxygenase	lm5633.a03.8.g04690_p1	lm5633.a03.8.g04710_p1
2	protein heterodimerization activity	lm5633.a03.8.g04720_p1	lm5633.a03.8.g04740_p1
2	Luc7-like protein 3	lm5633.a03.8.g04940_p1	lm5633.a03.8.g04960_p1
2	Belongs to the LDH MDH superfamily	lm5633.a03.8.g05040_p1	lm5633.a03.8.g05050_p1
2	calcium-binding protein	lm5633.a03.8.g05180_p1	lm5633.a03.8.g05190_p1
2	Homeobox-leucine zipper protein ANTHOCYANINLESS	lm5633.a03.8.g05460_p1	lm5633.a03.8.g05550_p1
2	Lecithin retinol acyltransferase	lm5633.a03.8.g05600_p1	lm5633.a03.8.g05640_p1
2	LRR receptor-like serine threonine-protein kinase	lm5633.a03.8.g05780_p1	lm5633.a03.8.g05820_p1
2	reductase	lm5633.a03.8.g05810_p1	lm5633.a03.8.g05840_p1
2	MINDY deubiquitinase	lm5633.a03.8.g06130_p1	lm5633.a03.8.g06180_p1
2	Myb/SANT-like DNA-binding domain	lm5633.a03.8.g06260_p1	lm5633.a03.8.g06320_p1
2	Nucleoside diphosphate kinase	lm5633.a03.8.g06420_p1	lm5633.a03.8.g06450_p1
2	GATA transcription factor	lm5633.a03.8.g06430_p1	lm5633.a03.8.g06470_p1
2	Belongs to the cullin family	lm5633.a03.8.g06690_p1	lm5633.a03.8.g06710_p1
2	#N/A	lm5633.a03.8.g06950_p1	lm5633.a03.8.g06960_p1
2	0	lm5633.a03.8.g07380_p1	lm5633.a03.8.g07440_p1
2	Belongs to the MIP aquaporin (TC 1.A.8) family	lm5633.a03.8.g07690_p1	lm5633.a03.8.g07700_p1
2	Belongs to the glycosyltransferase 8 family	lm5633.a03.8.g08100_p1	lm5633.a03.8.g08160_p1
2	transcription factor	lm5633.a03.8.g08610_p1	lm5633.a03.8.g08670_p1
2	PA domain	lm5633.a03.8.g08660_p1	lm5633.a03.8.g08710_p1
2	sodium-coupled neutral amino acid transporter	lm5633.a03.8.g08740_p1	lm5633.a03.8.g08800_p1
2	Belongs to the class-I aminoacyl-tRNA synthetase family	lm5633.a03.8.g09550_p1	lm5633.a03.8.g09560_p1
2	receptor-like protein kinase	lm5633.a03.8.g09890_p1	lm5633.a03.8.g09930_p1
2	FAD-binding and arabino-lactone oxidase domains containing protein	lm5633.a03.8.g10070_p1	lm5633.a03.8.g10080_p1
2	NYN domain	lm5633.a03.8.g10410_p1	lm5633.a03.8.g10430_p1
2	Belongs to the ABC transporter superfamily. ABCG family. PDR (TC 3.A.1.205) subfamily	lm5633.a03.9.g00030_p1	lm5633.a03.9.g00080_p1
2	Belongs to the TRAFAC class myosin-kinesin ATPase superfamily. Myosin family	lm5633.a03.9.g00040_p1	lm5633.a03.9.g00090_p1
2	Belongs to the disease resistance NB-LRR family	lm5633.a03.9.g00430_p1	lm5633.a03.9.g00530_p1
2	Purple acid phosphatase	lm5633.a03.9.g00470_p1	lm5633.a03.9.g00490_p1
2	Belongs to the protein kinase superfamily	lm5633.a03.9.g01340_p1	lm5633.a03.9.g01430_p1
2	#N/A	lm5633.a03.9.g01900_p1	lm5633.a03.9.g01910_p1
2	#N/A	lm5633.a03.9.g02020_p1	lm5633.a03.9.g02030_p1
2	3beta-hydroxysteroid-dehydrogenase decarboxylase isoform	lm5633.a03.9.g02060_p1	lm5633.a03.9.g02070_p1
2	No apical meristem (NAM) protein	lm5633.a03.9.g02290_p1	lm5633.a03.9.g02390_p1
2	Pentatricopeptide repeat-containing protein	lm5633.a03.9.g02370_p1	lm5633.a03.9.g02470_p1
2	Bromodomain extra-terminal - transcription regulation	lm5633.a03.9.g02530_p1	lm5633.a03.9.g02550_p1
2	#N/A	lm5633.a03.9.g02760_p1	lm5633.a03.9.g02770_p1
2	Pentacotripeptide-repeat region of PRORP	lm5633.a03.9.g03200_p1	lm5633.a03.9.g03260_p1
2	Belongs to the UDP-glycosyltransferase family	lm5633.a03.9.g03620_p1	lm5633.a03.9.g03680_p1
2	ADP binding	lm5633.a03.9.g04640_p1	lm5633.a03.9.g04650_p1
2	#N/A	lm5633.a03.9.g04940_p1	lm5633.a03.9.g04990_p1
2	Belongs to the universal ribosomal protein uS9 family	lm5633.a03.9.g05430_p1	lm5633.a03.9.g05470_p1
2	#N/A	lm5633.a03.9.g05480_p1	lm5633.a03.9.g05500_p1
2	cytochrome P450	lm5633.a03.9.g05590_p1	lm5633.a03.9.g05610_p1
2	Ig-like domain from next to BRCA1 gene	lm5633.a03.9.g05730_p1	lm5633.a03.9.g05780_p1
2	0	lm5633.a03.9.g05820_p1	lm5633.a03.9.g05840_p1
2	0	lm5633.a03.9.g05900_p1	lm5633.a03.9.g05910_p1
2	Serine threonine-protein kinase	lm5633.a03.9.g05970_p1	lm5633.a03.9.g06020_p1
2	K homology RNA-binding domain	lm5633.a03.9.g06260_p1	lm5633.a03.9.g06320_p1
2	Belongs to the class-III pyridoxal-phosphate-dependent aminotransferase family	lm5633.a03.9.g06270_p1	lm5633.a03.9.g06330_p1
2	C3HC zinc finger-like	lm5633.a03.9.g06290_p1	lm5633.a03.9.g06360_p1
2	Auxin response factors (ARFs) are transcriptional factors that bind specifically to the DNA sequence 5'-TGTCTC-3' found in the auxin-responsive promoter elements (AuxREs)	lm5633.a03.9.g06490_p1	lm5633.a03.9.g06520_p1
2	PLATZ transcription factor	lm5633.a03.9.g06860_p1	lm5633.a03.9.g06900_p1
2	Belongs to the disease resistance NB-LRR family	lm5633.a03.9.g06930_p1	lm5633.a03.9.g06940_p1
2	subtilisin-like protease	lm5633.a03.9.g06980_p1	lm5633.a03.9.g07010_p1
2	Belongs to the aldehyde dehydrogenase family	lm5633.a03.9.g07590_p1	lm5633.a03.9.g07610_p1
2	caffeoyl-CoA O-methyltransferase	lm5633.a03.9.g07740_p1	lm5633.a03.9.g07750_p1
2	Belongs to the MIP aquaporin (TC 1.A.8) family	lm5633.a03.9.g07790_p1	lm5633.a03.9.g07880_p1
2	5-AMP-activated protein	lm5633.a03.9.g08030_p1	lm5633.a03.9.g08080_p1
2	Hydantoinase B/oxoprolinase	lm5633.a03.9.g08040_p1	lm5633.a03.9.g08090_p1
2	#N/A	lm5633.a03.9.g08200_p1	lm5633.a03.9.g08230_p1

## Sheet: Supplemental Table S5
Supplemental Table S5. Read mapping statistics per cell
	n_counts	n_genes	pct_genes	n_genes_by_counts	total_counts	kmeans	cell type
3_B2-PE-N718S505-1_S106_R1_001.fastq.gz	2802845	641	0.028086	611	2794878	cluster 12	Mesophyll I
1_F11-PE-N714S516-1_S278_R1_001.fastq.gz	697733	1021	0.044736	1010	695491	cluster 9	Axillary meristem
1_E1-PE-N701S513-1_S197_R1_001.fastq.gz	171813	384	0.016825	384	169974	cluster 7	Root Transition II
3_A10-PE-N727S502-1_S169_R1_001.fastq.gz	258314	603	0.026421	590	255710	cluster 0	Root
2_H12-PE-N715S522-1_S96_R1_001.fastq.gz	1760997	800	0.035052	766	1753251	cluster 3	Parenchyma II
3_A3-PE-N719S502-1_S113_R1_001.fastq.gz	398974	429	0.018797	413	396202	cluster 4	Mesophyll II
1_B4-PE-N704S505-1_S218_R1_001.fastq.gz	458824	582	0.025501	580	458089	cluster 6	Root Epidermis
3_D5-PE-N721S510-1_S132_R1_001.fastq.gz	1561039	425	0.018622	381	1509544	cluster 4	Mesophyll II
3_D10-PE-N727S510-1_S172_R1_001.fastq.gz	789995	654	0.028655	651	787784	cluster 10	Root Transition I
2_H10-PE-N712S522-1_S80_R1_001.fastq.gz	1104660	879	0.038514	841	1084129	cluster 3	Parenchyma II
3_E6-PE-N722S513-1_S141_R1_001.fastq.gz	335876	356	0.015598	316	335624	cluster 12	Mesophyll I
2_C6-PE-N706S508-1_S43_R1_001.fastq.gz	1644745	878	0.03847	831	1607580	cluster 2	Leaf Epidermis
3_D11-PE-N728S510-1_S180_R1_001.fastq.gz	900846	873	0.038251	851	896015	cluster 10	Root Transition I
3_E4-PE-N720S513-1_S125_R1_001.fastq.gz	1299354	410	0.017964	337	1295744	cluster 12	Mesophyll I
2_F12-PE-N715S517-1_S94_R1_001.fastq.gz	1396855	909	0.039828	874	1370737	cluster 2	Leaf Epidermis
1_F1-PE-N701S516-1_S198_R1_001.fastq.gz	272544	624	0.027341	624	270483	cluster 9	Axillary meristem
2_C8-PE-N710S508-1_S59_R1_001.fastq.gz	630204	655	0.028699	625	622495	cluster 8	Parenchyma I
1_D11-PE-N714S510-1_S276_R1_001.fastq.gz	284046	938	0.041099	918	282960	cluster 2	Leaf Epidermis
2_E4-PE-N704S515-1_S29_R1_001.fastq.gz	691181	882	0.038645	848	671938	cluster 3	Parenchyma II
3_A12-PE-N729S502-1_S185_R1_001.fastq.gz	830228	808	0.035403	790	815399	cluster 0	Root
1_F6-PE-N706S516-1_S238_R1_001.fastq.gz	835385	647	0.028349	643	829173	cluster 9	Axillary meristem
2_A7-PE-N707S503-1_S49_R1_001.fastq.gz	1340274	618	0.027078	587	1328955	cluster 11	Parenchyma (storage)
1_E11-PE-N714S513-1_S277_R1_001.fastq.gz	1058390	851	0.037287	830	1048913	cluster 7	Root Transition II
2_G8-PE-N710S520-1_S63_R1_001.fastq.gz	540300	719	0.031503	704	537263	cluster 8	Parenchyma I
1_A8-PE-N710S502-1_S249_R1_001.fastq.gz	668947	568	0.024887	581	668934	cluster 0	Root
3_F1-PE-N716S516-1_S102_R1_001.fastq.gz	3007331	515	0.022565	472	2989792	cluster 11	Parenchyma (storage)
3_G3-PE-N719S518-1_S119_R1_001.fastq.gz	1017440	476	0.020856	452	998843	cluster 12	Mesophyll I
2_F1-PE-N701S517-1_S6_R1_001.fastq.gz	786111	731	0.032029	719	771537	cluster 3	Parenchyma II
2_C9-PE-N711S508-1_S67_R1_001.fastq.gz	450244	714	0.031284	686	446702	cluster 8	Parenchyma I
2_B10-PE-N712S506-1_S74_R1_001.fastq.gz	968873	520	0.022784	500	953752	cluster 2	Leaf Epidermis
2_H7-PE-N707S522-1_S56_R1_001.fastq.gz	2554100	1147	0.050256	1088	2505185	cluster 3	Parenchyma II
1_B2-PE-N702S505-1_S202_R1_001.fastq.gz	1037956	608	0.02664	599	1031491	cluster 6	Root Epidermis
2_E11-PE-N714S515-1_S85_R1_001.fastq.gz	544768	812	0.035578	781	541525	cluster 7	Root Transition II
1_A11-PE-N714S502-1_S273_R1_001.fastq.gz	1390189	892	0.039083	873	1384788	cluster 0	Root
3_E11-PE-N728S513-1_S181_R1_001.fastq.gz	23760	588	0.025763	558	23594.5	cluster 7	Root Transition II
2_G11-PE-N714S520-1_S87_R1_001.fastq.gz	1380077	920	0.04031	872	1375024	cluster 1	Meristem
1_C4-PE-N704S507-1_S219_R1_001.fastq.gz	120522	312	0.01367	306	119602	cluster 5	Replication
2_G5-PE-N705S520-1_S39_R1_001.fastq.gz	517233	1035	0.045349	975	506808	cluster 8	Parenchyma I
3_F12-PE-N729S516-1_S190_R1_001.fastq.gz	88341	813	0.035622	791	88226.5	cluster 9	Axillary meristem
1_G8-PE-N710S518-1_S255_R1_001.fastq.gz	1241954	972	0.042589	953	1236965	cluster 1	Meristem
2_E8-PE-N710S515-1_S61_R1_001.fastq.gz	974862	751	0.032905	715	970240	cluster 3	Parenchyma II
1_B12-PE-N715S505-1_S282_R1_001.fastq.gz	1574448	753	0.032993	748	1574402	cluster 6	Root Epidermis
2_E10-PE-N712S515-1_S77_R1_001.fastq.gz	1370213	1038	0.04548	1009	1340441	cluster 3	Parenchyma II
3_B4-PE-N720S505-1_S122_R1_001.fastq.gz	2357726	565	0.024756	545	2335012	cluster 12	Mesophyll I
2_D11-PE-N714S511-1_S84_R1_001.fastq.gz	356743	598	0.026202	573	356224	cluster 2	Leaf Epidermis
3_D2-PE-N718S510-1_S108_R1_001.fastq.gz	1342155	404	0.017701	373	1335121	cluster 4	Mesophyll II
3_C6-PE-N722S507-1_S139_R1_001.fastq.gz	858339	418	0.018315	398	848639	cluster 12	Mesophyll I
1_E2-PE-N702S513-1_S205_R1_001.fastq.gz	102241	412	0.018052	406	102204	cluster 7	Root Transition II
3_C3-PE-N719S507-1_S115_R1_001.fastq.gz	1739015	434	0.019016	409	1725562	cluster 12	Mesophyll I
3_G6-PE-N722S518-1_S143_R1_001.fastq.gz	83647	504	0.022083	467	83456.9	cluster 8	Parenchyma I
2_G2-PE-N702S520-1_S15_R1_001.fastq.gz	1769363	901	0.039478	873	1758051	cluster 1	Meristem
2_C7-PE-N707S508-1_S51_R1_001.fastq.gz	288145	715	0.031328	704	283060	cluster 8	Parenchyma I
1_C9-PE-N711S507-1_S259_R1_001.fastq.gz	358464	759	0.033256	760	357965	cluster 5	Replication
3_C1-PE-N716S507-1_S99_R1_001.fastq.gz	435030	351	0.015379	327	433138	cluster 12	Mesophyll I
1_F12-PE-N715S516-1_S286_R1_001.fastq.gz	2813030	969	0.042457	954	2810813	cluster 9	Axillary meristem
2_D1-PE-N701S511-1_S4_R1_001.fastq.gz	1698242	738	0.032336	698	1639257	cluster 3	Parenchyma II
3_D3-PE-N719S510-1_S116_R1_001.fastq.gz	1845157	589	0.025807	528	1755706	cluster 4	Mesophyll II
2_H6-PE-N706S522-1_S48_R1_001.fastq.gz	617180	707	0.030978	702	612810	cluster 3	Parenchyma II
1_B10-PE-N712S505-1_S266_R1_001.fastq.gz	2007101	813	0.035622	795	2002192	cluster 6	Root Epidermis
2_A5-PE-N705S503-1_S33_R1_001.fastq.gz	917386	509	0.022302	497	916114	cluster 11	Parenchyma (storage)
2_D3-PE-N703S511-1_S20_R1_001.fastq.gz	656094	672	0.029444	654	639341	cluster 2	Leaf Epidermis
1_G4-PE-N704S518-1_S223_R1_001.fastq.gz	1086736	1006	0.044078	990	1083955	cluster 1	Meristem
1_C1-PE-N701S507-1_S195_R1_001.fastq.gz	498057	534	0.023397	534	497846	cluster 5	Replication
3_D6-PE-N722S510-1_S140_R1_001.fastq.gz	506209	430	0.018841	399	501632	cluster 4	Mesophyll II
3_F7-PE-N723S516-1_S150_R1_001.fastq.gz	198478	536	0.023485	516	195028	cluster 9	Axillary meristem
2_G12-PE-N715S520-1_S95_R1_001.fastq.gz	1909660	928	0.040661	852	1878976	cluster 1	Meristem
1_C11-PE-N714S507-1_S275_R1_001.fastq.gz	682405	865	0.0379	860	681563	cluster 5	Replication
3_A2-PE-N718S502-1_S105_R1_001.fastq.gz	1245512	478	0.020944	454	1244597	cluster 4	Mesophyll II
3_B3-PE-N719S505-1_S114_R1_001.fastq.gz	486213	490	0.02147	460	477227	cluster 12	Mesophyll I
1_G1-PE-N701S518-1_S199_R1_001.fastq.gz	238872	825	0.036148	822	236598	cluster 1	Meristem
2_B3-PE-N703S506-1_S18_R1_001.fastq.gz	710591	527	0.023091	524	706516	cluster 2	Leaf Epidermis
3_B1-PE-N716S505-1_S98_R1_001.fastq.gz	1266382	461	0.020199	449	1261888	cluster 12	Mesophyll I
3_H9-PE-N726S521-1_S168_R1_001.fastq.gz	2142156	2170	0.09508	1999	2086434	cluster 10	Root Transition I
3_B10-PE-N727S505-1_S170_R1_001.fastq.gz	269440	634	0.027779	622	268132	cluster 6	Root Epidermis
2_G6-PE-N706S520-1_S47_R1_001.fastq.gz	1486901	1031	0.045174	987	1444778	cluster 11	Parenchyma (storage)
3_B11-PE-N728S505-1_S178_R1_001.fastq.gz	590443	751	0.032905	746	589600	cluster 6	Root Epidermis
2_G10-PE-N712S520-1_S79_R1_001.fastq.gz	838018	1052	0.046094	1013	827539	cluster 7	Root Transition II
1_A12-PE-N715S502-1_S281_R1_001.fastq.gz	1033618	734	0.032161	725	1033540	cluster 0	Root
1_H12-PE-N715S521-1_S288_R1_001.fastq.gz	979888	1327	0.058143	1317	975613	cluster 10	Root Transition I
2_D5-PE-N705S511-1_S36_R1_001.fastq.gz	515125	783	0.034307	757	498570	cluster 3	Parenchyma II
2_B7-PE-N707S506-1_S50_R1_001.fastq.gz	456493	616	0.02699	595	455260	cluster 2	Leaf Epidermis
3_E9-PE-N726S513-1_S165_R1_001.fastq.gz	28602	583	0.025544	549	28496.1	cluster 7	Root Transition II
3_A7-PE-N723S502-1_S145_R1_001.fastq.gz	644677	514	0.022521	514	643399	cluster 0	Root
2_A11-PE-N714S503-1_S81_R1_001.fastq.gz	687300	508	0.022258	497	685206	cluster 0	Root
1_F5-PE-N705S516-1_S230_R1_001.fastq.gz	47830	855	0.037462	860	47812.2	cluster 9	Axillary meristem
1_F4-PE-N704S516-1_S222_R1_001.fastq.gz	825299	706	0.030934	696	819637	cluster 9	Axillary meristem
3_E1-PE-N716S513-1_S101_R1_001.fastq.gz	154668	271	0.011874	204	147366	cluster 12	Mesophyll I
1_D10-PE-N712S510-1_S268_R1_001.fastq.gz	949489	836	0.03663	826	940255	cluster 6	Root Epidermis
3_G1-PE-N716S518-1_S103_R1_001.fastq.gz	1720469	483	0.021163	444	1693450	cluster 4	Mesophyll II
2_D4-PE-N704S511-1_S28_R1_001.fastq.gz	1246672	612	0.026815	577	1238552	cluster 8	Parenchyma I
2_A2-PE-N702S503-1_S9_R1_001.fastq.gz	780055	544	0.023836	522	743461	cluster 11	Parenchyma (storage)
1_C7-PE-N707S507-1_S243_R1_001.fastq.gz	404395	625	0.027385	625	403651	cluster 5	Replication
3_C12-PE-N729S507-1_S187_R1_001.fastq.gz	475133	776	0.034001	756	472067	cluster 5	Replication
2_B12-PE-N715S506-1_S90_R1_001.fastq.gz	825319	521	0.022828	516	825042	cluster 2	Leaf Epidermis
2_A1-PE-N701S503-1_S1_R1_001.fastq.gz	763909	488	0.021382	482	761284	cluster 11	Parenchyma (storage)
2_C12-PE-N715S508-1_S91_R1_001.fastq.gz	1214097	702	0.030758	661	1200203	cluster 8	Parenchyma I
3_H8-PE-N724S521-1_S160_R1_001.fastq.gz	1649578	1797	0.078736	1654	1591615	cluster 10	Root Transition I
1_E10-PE-N712S513-1_S269_R1_001.fastq.gz	1057406	675	0.029575	657	1054749	cluster 7	Root Transition II
3_A1-PE-N716S502-1_S97_R1_001.fastq.gz	1169161	445	0.019498	422	1142867	cluster 4	Mesophyll II
3_F3-PE-N719S516-1_S118_R1_001.fastq.gz	2337671	823	0.03606	778	2270291	cluster 11	Parenchyma (storage)
3_H7-PE-N723S521-1_S152_R1_001.fastq.gz	332355	972	0.042589	942	325197	cluster 1	Meristem
1_C6-PE-N706S507-1_S235_R1_001.fastq.gz	263114	560	0.024537	556	260973	cluster 5	Replication
3_D4-PE-N720S510-1_S124_R1_001.fastq.gz	710987	446	0.019542	419	707690	cluster 4	Mesophyll II
2_D2-PE-N702S511-1_S12_R1_001.fastq.gz	1612129	876	0.038382	843	1593825	cluster 3	Parenchyma II
3_C4-PE-N720S507-1_S123_R1_001.fastq.gz	2678057	511	0.02239	480	2641260	cluster 12	Mesophyll I
1_G2-PE-N702S518-1_S207_R1_001.fastq.gz	263853	839	0.036761	841	263633	cluster 1	Meristem
2_B8-PE-N710S506-1_S58_R1_001.fastq.gz	1257634	525	0.023003	504	1244613	cluster 2	Leaf Epidermis
3_G11-PE-N728S518-1_S183_R1_001.fastq.gz	1595818	1521	0.066643	1403	1531736	cluster 1	Meristem
1_C10-PE-N712S507-1_S267_R1_001.fastq.gz	128019	750	0.032862	748	127932	cluster 5	Replication
2_G1-PE-N701S520-1_S7_R1_001.fastq.gz	2533343	1141	0.049993	1039	2434045	cluster 8	Parenchyma I
1_F8-PE-N710S516-1_S254_R1_001.fastq.gz	1529376	895	0.039215	872	1519783	cluster 9	Axillary meristem
2_F10-PE-N712S517-1_S78_R1_001.fastq.gz	947881	930	0.040748	891	937688	cluster 3	Parenchyma II
1_A6-PE-N706S502-1_S233_R1_001.fastq.gz	907518	507	0.022214	512	907238	cluster 0	Root
1_A2-PE-N702S502-1_S201_R1_001.fastq.gz	493913	526	0.023047	527	493837	cluster 0	Root
1_E8-PE-N710S513-1_S253_R1_001.fastq.gz	69983	498	0.02182	496	69641	cluster 7	Root Transition II
1_H5-PE-N705S521-1_S232_R1_001.fastq.gz	3894730	2749	0.120449	2478	3800012	cluster 9	Axillary meristem
3_F8-PE-N724S516-1_S158_R1_001.fastq.gz	429551	689	0.030189	671	429480	cluster 9	Axillary meristem
3_B12-PE-N729S505-1_S186_R1_001.fastq.gz	226689	792	0.034702	789	219756	cluster 6	Root Epidermis
1_E4-PE-N704S513-1_S221_R1_001.fastq.gz	256419	480	0.021031	483	256152	cluster 7	Root Transition II
3_C8-PE-N724S507-1_S155_R1_001.fastq.gz	41314	614	0.026903	612	39759.2	cluster 5	Replication
1_D4-PE-N704S510-1_S220_R1_001.fastq.gz	802611	700	0.030671	671	791021	cluster 1	Meristem
2_H8-PE-N710S522-1_S64_R1_001.fastq.gz	658936	791	0.034658	759	648009	cluster 3	Parenchyma II
1_D12-PE-N715S510-1_S284_R1_001.fastq.gz	756351	778	0.034088	779	753568	cluster 10	Root Transition I
1_A1-PE-N701S502-1_S193_R1_001.fastq.gz	46579	525	0.023003	532	46569.2	cluster 0	Root
3_C11-PE-N728S507-1_S179_R1_001.fastq.gz	755206	768	0.03365	739	743858	cluster 5	Replication
2_G9-PE-N711S520-1_S71_R1_001.fastq.gz	773938	860	0.037681	827	759231	cluster 12	Mesophyll I
2_F3-PE-N703S517-1_S22_R1_001.fastq.gz	1506432	915	0.040091	860	1435484	cluster 8	Parenchyma I
3_G12-PE-N729S518-1_S191_R1_001.fastq.gz	2996742	2647	0.115979	2374	2908425	cluster 1	Meristem
3_F10-PE-N727S516-1_S174_R1_001.fastq.gz	649666	742	0.032511	725	647175	cluster 9	Axillary meristem
3_G7-PE-N723S518-1_S151_R1_001.fastq.gz	265371	733	0.032117	704	265075	cluster 1	Meristem
3_B6-PE-N722S505-1_S138_R1_001.fastq.gz	1104666	515	0.022565	495	1087930	cluster 12	Mesophyll I
1_G6-PE-N706S518-1_S239_R1_001.fastq.gz	293847	823	0.03606	807	293449	cluster 1	Meristem
3_B8-PE-N724S505-1_S154_R1_001.fastq.gz	336253	667	0.029225	636	331761	cluster 6	Root Epidermis
1_H6-PE-N706S521-1_S240_R1_001.fastq.gz	285650	965	0.042282	947	284238	cluster 10	Root Transition I
1_E6-PE-N706S513-1_S237_R1_001.fastq.gz	733130	472	0.020681	460	729937	cluster 7	Root Transition II
1_C5-PE-N705S507-1_S227_R1_001.fastq.gz	526104	760	0.0333	757	523996	cluster 5	Replication
1_C2-PE-N702S507-1_S203_R1_001.fastq.gz	373937	590	0.025851	586	373727	cluster 5	Replication
1_F7-PE-N707S516-1_S246_R1_001.fastq.gz	202782	698	0.030583	706	202664	cluster 9	Axillary meristem
1_H10-PE-N712S521-1_S272_R1_001.fastq.gz	429049	1243	0.054463	1239	428764	cluster 10	Root Transition I
1_A7-PE-N707S502-1_S241_R1_001.fastq.gz	985958	534	0.023397	534	985939	cluster 0	Root
2_E2-PE-N702S515-1_S13_R1_001.fastq.gz	1757660	1030	0.04513	983	1746331	cluster 11	Parenchyma (storage)
3_F6-PE-N722S516-1_S142_R1_001.fastq.gz	66675	641	0.028086	550	66071.5	cluster 11	Parenchyma (storage)
1_G11-PE-N714S518-1_S279_R1_001.fastq.gz	1823003	1421	0.062262	1384	1815503	cluster 1	Meristem
3_F9-PE-N726S516-1_S166_R1_001.fastq.gz	757937	788	0.034527	769	757309	cluster 9	Axillary meristem
3_E10-PE-N727S513-1_S173_R1_001.fastq.gz	141150	532	0.02331	491	139864	cluster 7	Root Transition II
1_C12-PE-N715S507-1_S283_R1_001.fastq.gz	1673642	830	0.036367	830	1673300	cluster 5	Replication
1_G7-PE-N707S518-1_S247_R1_001.fastq.gz	529302	976	0.042764	976	527363	cluster 1	Meristem
2_A9-PE-N711S503-1_S65_R1_001.fastq.gz	1174859	548	0.024011	519	1158135	cluster 11	Parenchyma (storage)
3_D12-PE-N729S510-1_S188_R1_001.fastq.gz	402314	778	0.034088	747	398692	cluster 10	Root Transition I
2_A10-PE-N712S503-1_S73_R1_001.fastq.gz	1612891	550	0.024098	538	1594921	cluster 11	Parenchyma (storage)
3_A4-PE-N720S502-1_S121_R1_001.fastq.gz	1119928	463	0.020287	451	1103469	cluster 4	Mesophyll II
1_G9-PE-N711S518-1_S263_R1_001.fastq.gz	649232	1216	0.05328	1197	644023	cluster 1	Meristem
1_D3-PE-N703S510-1_S212_R1_001.fastq.gz	752439	725	0.031766	715	745422	cluster 10	Root Transition I
1_D5-PE-N705S510-1_S228_R1_001.fastq.gz	239835	776	0.034001	769	230116	cluster 10	Root Transition I
3_D9-PE-N726S510-1_S164_R1_001.fastq.gz	529320	713	0.03124	700	521202	cluster 7	Root Transition II
2_F11-PE-N714S517-1_S86_R1_001.fastq.gz	707726	669	0.029313	650	705605	cluster 9	Axillary meristem
2_E5-PE-N705S515-1_S37_R1_001.fastq.gz	1996427	953	0.041756	929	1978462	cluster 11	Parenchyma (storage)
2_B6-PE-N706S506-1_S42_R1_001.fastq.gz	871065	572	0.025062	546	861811	cluster 2	Leaf Epidermis
3_G10-PE-N727S518-1_S175_R1_001.fastq.gz	417392	1601	0.070149	1444	395499	cluster 1	Meristem
1_A9-PE-N711S502-1_S257_R1_001.fastq.gz	1449026	680	0.029795	688	1449021	cluster 0	Root
3_F11-PE-N728S516-1_S182_R1_001.fastq.gz	447357	788	0.034527	768	443826	cluster 9	Axillary meristem
3_F2-PE-N718S516-1_S110_R1_001.fastq.gz	988619	703	0.030802	673	962810	cluster 8	Parenchyma I
2_B5-PE-N705S506-1_S34_R1_001.fastq.gz	254162	591	0.025895	584	252451	cluster 2	Leaf Epidermis
1_G12-PE-N715S518-1_S287_R1_001.fastq.gz	988942	1161	0.05087	1143	985013	cluster 1	Meristem
3_H12-PE-N729S521-1_S192_R1_001.fastq.gz	2482134	2339	0.102484	2116	2407030	cluster 10	Root Transition I
1_F3-PE-N703S516-1_S214_R1_001.fastq.gz	307126	733	0.032117	723	300329	cluster 9	Axillary meristem
2_D8-PE-N710S511-1_S60_R1_001.fastq.gz	1335612	815	0.03571	773	1287143	cluster 2	Leaf Epidermis
2_B4-PE-N704S506-1_S26_R1_001.fastq.gz	557720	475	0.020812	459	544994	cluster 2	Leaf Epidermis
2_C2-PE-N702S508-1_S11_R1_001.fastq.gz	1766013	844	0.03698	803	1720447	cluster 8	Parenchyma I
1_B7-PE-N707S505-1_S242_R1_001.fastq.gz	323107	581	0.025457	582	322808	cluster 6	Root Epidermis
2_A12-PE-N715S503-1_S89_R1_001.fastq.gz	890592	530	0.023222	522	883489	cluster 11	Parenchyma (storage)
2_H9-PE-N711S522-1_S72_R1_001.fastq.gz	833587	851	0.037287	800	761228	cluster 11	Parenchyma (storage)
1_E12-PE-N715S513-1_S285_R1_001.fastq.gz	1349398	610	0.026727	593	1348266	cluster 7	Root Transition II
1_D7-PE-N707S510-1_S244_R1_001.fastq.gz	1228481	692	0.03032	680	1223810	cluster 10	Root Transition I
2_F9-PE-N711S517-1_S70_R1_001.fastq.gz	579314	863	0.037813	828	550720	cluster 12	Mesophyll I
1_A4-PE-N704S502-1_S217_R1_001.fastq.gz	155613	597	0.026158	601	155492	cluster 0	Root
2_F2-PE-N702S517-1_S14_R1_001.fastq.gz	1554892	830	0.036367	803	1542234	cluster 1	Meristem
1_D1-PE-N701S510-1_S196_R1_001.fastq.gz	380116	507	0.022214	498	378230	cluster 1	Meristem
3_H10-PE-N727S521-1_S176_R1_001.fastq.gz	1104773	1477	0.064715	1400	1066675	cluster 2	Leaf Epidermis
1_A5-PE-N705S502-1_S225_R1_001.fastq.gz	383179	727	0.031854	715	379611	cluster 0	Root
2_E9-PE-N711S515-1_S69_R1_001.fastq.gz	1065418	841	0.036849	810	1055572	cluster 11	Parenchyma (storage)
3_A5-PE-N721S502-1_S129_R1_001.fastq.gz	1291932	438	0.019191	425	1291158	cluster 4	Mesophyll II
3_E8-PE-N724S513-1_S157_R1_001.fastq.gz	64532	535	0.023441	500	64434	cluster 7	Root Transition II
3_E5-PE-N721S513-1_S133_R1_001.fastq.gz	1688252	343	0.015029	293	1676537	cluster 12	Mesophyll I
3_G9-PE-N726S518-1_S167_R1_001.fastq.gz	876059	1020	0.044692	1013	874547	cluster 7	Root Transition II
2_A4-PE-N704S503-1_S25_R1_001.fastq.gz	397634	377	0.016518	366	397586	cluster 11	Parenchyma (storage)
3_G2-PE-N718S518-1_S111_R1_001.fastq.gz	1638071	505	0.022127	481	1635736	cluster 12	Mesophyll I
1_H9-PE-N711S521-1_S264_R1_001.fastq.gz	2445052	1494	0.06546	1446	2436305	cluster 5	Replication
3_H11-PE-N728S521-1_S184_R1_001.fastq.gz	1063259	1565	0.068571	1492	1037646	cluster 10	Root Transition I
3_D8-PE-N724S510-1_S156_R1_001.fastq.gz	601702	600	0.026289	593	599940	cluster 10	Root Transition I
1_F9-PE-N711S516-1_S262_R1_001.fastq.gz	1037589	900	0.039434	890	1034402	cluster 9	Axillary meristem
1_G10-PE-N712S518-1_S271_R1_001.fastq.gz	1514870	1173	0.051396	1151	1510607	cluster 1	Meristem
2_A8-PE-N710S503-1_S57_R1_001.fastq.gz	930682	450	0.019717	439	925352	cluster 11	Parenchyma (storage)
1_E9-PE-N711S513-1_S261_R1_001.fastq.gz	1013121	722	0.031635	697	1001645	cluster 7	Root Transition II
2_A3-PE-N703S503-1_S17_R1_001.fastq.gz	585426	498	0.02182	489	582445	cluster 11	Parenchyma (storage)
3_H6-PE-N722S521-1_S144_R1_001.fastq.gz	6526727	2203	0.096525	1793	5964231	cluster 8	Parenchyma I
1_G5-PE-N705S518-1_S231_R1_001.fastq.gz	595176	1151	0.050432	1124	584972	cluster 1	Meristem
1_F10-PE-N712S516-1_S270_R1_001.fastq.gz	825151	952	0.041712	942	816566	cluster 9	Axillary meristem
2_D10-PE-N712S511-1_S76_R1_001.fastq.gz	106636	537	0.023529	517	105054	cluster 2	Leaf Epidermis
2_B11-PE-N714S506-1_S82_R1_001.fastq.gz	1244062	555	0.024318	549	1243760	cluster 6	Root Epidermis
2_E3-PE-N703S515-1_S21_R1_001.fastq.gz	1526049	893	0.039127	863	1502804	cluster 3	Parenchyma II
3_B5-PE-N721S505-1_S130_R1_001.fastq.gz	434026	445	0.019498	424	431643	cluster 12	Mesophyll I
3_G8-PE-N724S518-1_S159_R1_001.fastq.gz	459428	902	0.039522	899	457785	cluster 1	Meristem
3_E12-PE-N729S513-1_S189_R1_001.fastq.gz	553785	731	0.032029	709	553698	cluster 7	Root Transition II
1_B11-PE-N714S505-1_S274_R1_001.fastq.gz	1869176	886	0.03882	877	1868523	cluster 6	Root Epidermis
2_B2-PE-N702S506-1_S10_R1_001.fastq.gz	142270	523	0.022915	510	137748	cluster 2	Leaf Epidermis
2_E1-PE-N701S515-1_S5_R1_001.fastq.gz	913148	833	0.036498	807	901912	cluster 3	Parenchyma II
2_E12-PE-N715S515-1_S93_R1_001.fastq.gz	944350	889	0.038952	852	934172	cluster 2	Leaf Epidermis
1_C8-PE-N710S507-1_S251_R1_001.fastq.gz	507711	629	0.02756	627	503452	cluster 5	Replication
2_B1-PE-N701S506-1_S2_R1_001.fastq.gz	1318837	607	0.026596	582	1305653	cluster 2	Leaf Epidermis
3_C10-PE-N727S507-1_S171_R1_001.fastq.gz	1182541	731	0.032029	708	1176110	cluster 5	Replication
1_G3-PE-N703S518-1_S215_R1_001.fastq.gz	133641	935	0.040967	921	129218	cluster 1	Meristem
2_D7-PE-N707S511-1_S52_R1_001.fastq.gz	708526	763	0.033431	736	690794	cluster 3	Parenchyma II
1_D9-PE-N711S510-1_S260_R1_001.fastq.gz	651142	798	0.034965	800	650952	cluster 10	Root Transition I
1_E5-PE-N705S513-1_S229_R1_001.fastq.gz	511118	660	0.028918	652	508282	cluster 7	Root Transition II
1_A10-PE-N712S502-1_S265_R1_001.fastq.gz	3185698	706	0.030934	697	3184286	cluster 0	Root
3_E7-PE-N723S513-1_S149_R1_001.fastq.gz	745155	456	0.01998	403	744764	cluster 1	Meristem
2_G7-PE-N707S520-1_S55_R1_001.fastq.gz	2780990	1153	0.050519	1076	2729573	cluster 8	Parenchyma I
2_F6-PE-N706S517-1_S46_R1_001.fastq.gz	1120245	838	0.036717	810	1092164	cluster 3	Parenchyma II
2_C1-PE-N701S508-1_S3_R1_001.fastq.gz	512288	612	0.026815	588	502574	cluster 8	Parenchyma I
2_F8-PE-N710S517-1_S62_R1_001.fastq.gz	1443591	1126	0.049336	1068	1421207	cluster 2	Leaf Epidermis
1_B6-PE-N706S505-1_S234_R1_001.fastq.gz	153504	533	0.023354	538	150152	cluster 6	Root Epidermis
3_E2-PE-N718S513-1_S109_R1_001.fastq.gz	154197	247	0.010822	215	153430	cluster 12	Mesophyll I
1_B1-PE-N701S505-1_S194_R1_001.fastq.gz	519624	519	0.02274	513	518593	cluster 6	Root Epidermis
2_C11-PE-N714S508-1_S83_R1_001.fastq.gz	440471	574	0.02515	559	440171	cluster 5	Replication
1_E7-PE-N707S513-1_S245_R1_001.fastq.gz	188725	438	0.019191	433	185462	cluster 7	Root Transition II
2_B9-PE-N711S506-1_S66_R1_001.fastq.gz	2740867	609	0.026684	572	2714054	cluster 2	Leaf Epidermis
1_B3-PE-N703S505-1_S210_R1_001.fastq.gz	464838	562	0.024624	564	464242	cluster 6	Root Epidermis
2_H5-PE-N705S522-1_S40_R1_001.fastq.gz	4996182	2425	0.106252	2157	4838048	cluster 10	Root Transition I
2_F7-PE-N707S517-1_S54_R1_001.fastq.gz	1290054	1053	0.046138	999	1270685	cluster 2	Leaf Epidermis
2_D12-PE-N715S511-1_S92_R1_001.fastq.gz	1115766	677	0.029663	650	1110087	cluster 3	Parenchyma II
3_H5-PE-N721S521-1_S136_R1_001.fastq.gz	5582316	6448	0.282522	4898	5055690	cluster 10	Root Transition I
3_G4-PE-N720S518-1_S127_R1_001.fastq.gz	1519162	610	0.026727	568	1453837	cluster 8	Parenchyma I
1_H8-PE-N710S521-1_S256_R1_001.fastq.gz	517578	1149	0.050344	1127	508300	cluster 5	Replication
2_E6-PE-N706S515-1_S45_R1_001.fastq.gz	1644508	973	0.042632	918	1590743	cluster 3	Parenchyma II
1_H11-PE-N714S521-1_S280_R1_001.fastq.gz	1020067	1347	0.059019	1326	1017014	cluster 1	Meristem
3_A9-PE-N726S502-1_S161_R1_001.fastq.gz	440306	660	0.028918	649	438174	cluster 0	Root
3_C7-PE-N723S507-1_S147_R1_001.fastq.gz	951914	566	0.0248	557	946975	cluster 5	Replication
2_F4-PE-N704S517-1_S30_R1_001.fastq.gz	677375	715	0.031328	679	662979	cluster 8	Parenchyma I
2_G4-PE-N704S520-1_S31_R1_001.fastq.gz	317507	658	0.028831	623	303625	cluster 1	Meristem
2_C3-PE-N703S508-1_S19_R1_001.fastq.gz	2074842	771	0.033782	743	2059398	cluster 8	Parenchyma I
3_G5-PE-N721S518-1_S135_R1_001.fastq.gz	579287	498	0.02182	450	579080	cluster 8	Parenchyma I
3_B9-PE-N726S505-1_S162_R1_001.fastq.gz	605862	704	0.030846	698	604911	cluster 6	Root Epidermis
3_B7-PE-N723S505-1_S146_R1_001.fastq.gz	510355	493	0.021601	483	510314	cluster 6	Root Epidermis
1_B5-PE-N705S505-1_S226_R1_001.fastq.gz	684343	761	0.033344	757	683152	cluster 6	Root Epidermis
1_D8-PE-N710S510-1_S252_R1_001.fastq.gz	841482	711	0.031153	701	837161	cluster 10	Root Transition I
2_A6-PE-N706S503-1_S41_R1_001.fastq.gz	1240684	528	0.023135	515	1219247	cluster 11	Parenchyma (storage)
2_E7-PE-N707S515-1_S53_R1_001.fastq.gz	2844956	1155	0.050607	1050	2740586	cluster 12	Mesophyll I
1_A3-PE-N703S502-1_S209_R1_001.fastq.gz	728581	611	0.026771	611	728494	cluster 0	Root
3_A8-PE-N724S502-1_S153_R1_001.fastq.gz	1178314	632	0.027691	614	1171343	cluster 0	Root
1_D2-PE-N702S510-1_S204_R1_001.fastq.gz	588634	626	0.027428	606	583261	cluster 10	Root Transition I
3_A11-PE-N728S502-1_S177_R1_001.fastq.gz	394207	754	0.033037	727	381292	cluster 0	Root
2_D6-PE-N706S511-1_S44_R1_001.fastq.gz	1179299	742	0.032511	721	1172322	cluster 8	Parenchyma I
2_C4-PE-N704S508-1_S27_R1_001.fastq.gz	808722	503	0.022039	495	795547	cluster 8	Parenchyma I
1_B9-PE-N711S505-1_S258_R1_001.fastq.gz	673636	734	0.032161	735	673598	cluster 6	Root Epidermis
2_G3-PE-N703S520-1_S23_R1_001.fastq.gz	866171	875	0.038339	830	842408	cluster 8	Parenchyma I
3_E3-PE-N719S513-1_S117_R1_001.fastq.gz	154266	270	0.01183	223	151550	cluster 12	Mesophyll I
2_D9-PE-N711S511-1_S68_R1_001.fastq.gz	2231160	818	0.035841	775	2184716	cluster 2	Leaf Epidermis
2_C10-PE-N712S508-1_S75_R1_001.fastq.gz	1701180	743	0.032555	702	1644352	cluster 8	Parenchyma I
2_C5-PE-N705S508-1_S35_R1_001.fastq.gz	512748	649	0.028436	644	510072	cluster 8	Parenchyma I
3_A6-PE-N722S502-1_S137_R1_001.fastq.gz	3154221	596	0.026114	550	3148610	cluster 4	Mesophyll II
2_H11-PE-N714S522-1_S88_R1_001.fastq.gz	603504	690	0.030233	681	602267	cluster 12	Mesophyll I
2_F5-PE-N705S517-1_S38_R1_001.fastq.gz	2046243	1016	0.044516	970	2013838	cluster 8	Parenchyma I
1_C3-PE-N703S507-1_S211_R1_001.fastq.gz	931172	703	0.030802	692	930247	cluster 5	Replication
1_E3-PE-N703S513-1_S213_R1_001.fastq.gz	600094	510	0.022346	505	593871	cluster 7	Root Transition II
3_C2-PE-N718S507-1_S107_R1_001.fastq.gz	464357	391	0.017132	378	463458	cluster 12	Mesophyll I
3_F4-PE-N720S516-1_S126_R1_001.fastq.gz	2617154	648	0.028392	607	2599389	cluster 11	Parenchyma (storage)
1_F2-PE-N702S516-1_S206_R1_001.fastq.gz	261278	636	0.027867	645	259929	cluster 9	Axillary meristem
3_C5-PE-N721S507-1_S131_R1_001.fastq.gz	431212	398	0.017439	377	424168	cluster 12	Mesophyll I

## Sheet: Supplemental Table S6
Supplemental Table S6. Read mapping statistics per gene
	n_counts	n_cells	pct_cells	n_cells_by_counts	mean_counts	total_counts
AXS2_lm5633.a03.1.g00020_p1	33892	20	0.069444	18	125.984	33889.6
lm5633.a03.1.g00030_p1	150957	46	0.159722	44	561.173	150955
lm5633.a03.1.g00040_p1	11692	10	0.034722	10	43.4647	11692
AXS2_lm5633.a03.1.g00050_p1	5044	19	0.065972	19	18.7499	5043.72
AXS2_lm5633.a03.1.g00060_p1	27928	30	0.104167	27	103.811	27925.2
lm5633.a03.1.g00070_p1	10675	9	0.03125	9	39.6861	10675.6
lm5633.a03.1.g00160_p1	13701	16	0.055556	15	50.9256	13699
lm5633.a03.1.g00170_p1	7398	17	0.059028	16	27.4944	7396
CTR1_lm5633.a03.1.g00200_p1	14052	22	0.076389	19	52.2249	14048.5
lm5633.a03.1.g00250_p1	2901	8	0.027778	7	10.7825	2900.5
lm5633.a03.1.g00280_p1	3636	16	0.055556	15	13.5148	3635.48
lm5633.a03.1.g00300_p1	12795	16	0.055556	15	47.5625	12794.3
lm5633.a03.1.g00400_p1	21181	31	0.107639	30	78.7387	21180.7
lm5633.a03.1.g00470_p1	37423	23	0.079861	23	139.119	37423
lm5633.a03.1.g00530_p1	14974	20	0.069444	19	55.6617	14973
lm5633.a03.1.g00560_p1	35072	26	0.090278	23	130.353	35065
lm5633.a03.1.g00570_p1	16881	34	0.118056	31	62.7435	16878
lm5633.a03.1.g00610_p1	38467	42	0.145833	42	143	38467
lm5633.a03.1.g00620_p1	4947	12	0.041667	12	18.3903	4947
lm5633.a03.1.g00630_p1	52456	36	0.125	35	195	52455
lm5633.a03.1.g00640_p1	61791	58	0.201389	54	229.684	61785
lm5633.a03.1.g00650_p1	90553	24	0.083333	19	336.584	90541
lm5633.a03.1.g00660_p1	3753	10	0.034722	10	13.9517	3753
lm5633.a03.1.g00690_p1	12307	18	0.0625	19	45.7511	12307
lm5633.a03.1.g00710_p1	22727	28	0.097222	26	84.4794	22725
lm5633.a03.1.g00750_p1	693	5	0.017361	5	2.57621	693
lm5633.a03.1.g00760_p1	1142	5	0.017361	5	4.24535	1142
URH1_lm5633.a03.1.g00810_p1	7562	16	0.055556	16	28.1115	7562
lm5633.a03.1.g00830_p1	18976	10	0.034722	10	70.5427	18976
lm5633.a03.1.g00840_p1	5370	6	0.020833	6	19.9628	5370
lm5633.a03.1.g00860_p1	3590	6	0.020833	5	13.342	3589
lm5633.a03.1.g00870_p1	12185	9	0.03125	8	45.2937	12184
lm5633.a03.1.g00880_p1	21449	27	0.09375	21	79.7164	21443.7
lm5633.a03.1.g00890_p1	2664	9	0.03125	9	9.90335	2664
lm5633.a03.1.g00910_p1	5	5	0.017361	3	0.011152	3
lm5633.a03.1.g00920_p1	12248	17	0.059028	14	45.5104	12242.3
YLS9_lm5633.a03.1.g01040_p1	2430	6	0.020833	6	9.03161	2429.5
lm5633.a03.1.g01090_p1	7703	19	0.065972	18	28.6343	7702.62
lm5633.a03.1.g01120_p1	72760	46	0.159722	46	270.483	72760
lm5633.a03.1.g01130_p1	58449	18	0.0625	18	217.282	58449
lm5633.a03.1.g01160_p1	1939	8	0.027778	7	7.20656	1938.56
lm5633.a03.1.g01170_p1	12273	16	0.055556	16	45.6245	12273
CPA_lm5633.a03.1.g01180_p1	27176	14	0.048611	13	101.022	27175
lm5633.a03.1.g01230_p1	21473	26	0.090278	26	79.8253	21473
lm5633.a03.1.g01240_p1	22406	25	0.086806	25	83.2937	22406
RPS25_lm5633.a03.1.g01250_p1	8685	19	0.065972	18	32.2825	8684
lm5633.a03.1.g01280_p1	9426	11	0.038194	11	35.0409	9426
lm5633.a03.1.g01290_p1	22410	14	0.048611	14	83.3085	22410
lm5633.a03.1.g01310_p1	2372	5	0.017361	5	8.81784	2372
lm5633.a03.1.g01380_p1	3567	12	0.041667	11	13.2565	3566
lm5633.a03.1.g01410_p1	1372	5	0.017361	5	5.10407	1372.99
STOP1_lm5633.a03.1.g01420_p1	9077	21	0.072917	18	33.7286	9073
lm5633.a03.1.g01440_p1	4039	7	0.024306	5	15.0074	4037
lm5633.a03.1.g01450_p1	5664	12	0.041667	9	21.0409	5660
lm5633.a03.1.g01550_p1	5739	14	0.048611	14	21.3346	5739
lm5633.a03.1.g01590_p1	8145	5	0.017361	4	30.2751	8144
lm5633.a03.1.g01600_p1	10998	16	0.055556	14	40.8736	10995
lm5633.a03.1.g01610_p1	1821	5	0.017361	5	6.76952	1821
lm5633.a03.1.g01650_p1	20139	21	0.072917	21	74.8662	20139
lm5633.a03.1.g01660_p1	16481	7	0.024306	7	61.2677	16481
lm5633.a03.1.g01730_p1	8848	10	0.034722	9	32.8885	8847
lm5633.a03.1.g01740_p1	8854	10	0.034722	10	32.9145	8854
lm5633.a03.1.g01770_p1	5951	10	0.034722	10	22.1263	5951.98
lm5633.a03.1.g01780_p1	66096	22	0.076389	20	245.703	66094
lm5633.a03.1.g01790_p1	26454	25	0.086806	24	98.3383	26453
lm5633.a03.1.g01810_p1	17555	26	0.090278	25	65.2565	17554
lm5633.a03.1.g01860_p1	47021	20	0.069444	18	174.773	47014
lm5633.a03.1.g01870_p1	15676	5	0.017361	13	58.2751	15676
lm5633.a03.1.g01900_p1	30090	20	0.069444	19	111.855	30089
lm5633.a03.1.g01910_p1	17178	10	0.034722	10	63.8587	17178
lm5633.a03.1.g01920_p1	3697	8	0.027778	7	13.7398	3696
lm5633.a03.1.g01930_p1	40059	47	0.163194	46	148.915	40058
lm5633.a03.1.g01990_p1	54408	41	0.142361	37	202.227	54399
lm5633.a03.1.g02030_p1	74595	84	0.291667	78	277.283	74589
EFTS_lm5633.a03.1.g02040_p1	3637	5	0.017361	5	13.522	3637.42
lm5633.a03.1.g02050_p1	3537	8	0.027778	7	13.145	3536
lm5633.a03.1.g02080_p1	5721	7	0.024306	7	21.2677	5721
lm5633.a03.1.g02090_p1	1416	5	0.017361	4	5.26022	1415
EFTS_lm5633.a03.1.g02110_p1	6838	10	0.034722	10	25.4222	6838.58
lm5633.a03.1.g02150_p1	12497	20	0.069444	19	46.4536	12496
lm5633.a03.1.g02180_p1	15037	23	0.079861	23	55.8996	15037
lm5633.a03.1.g02200_p1	14507	17	0.059028	17	53.9294	14507
SnRK2.4_lm5633.a03.1.g02210_p1	51078	41	0.142361	37	189.849	51069.3
lm5633.a03.1.g02220_p1	16573	9	0.03125	9	61.6099	16573.1
lm5633.a03.1.g02240_p1	11092	20	0.069444	20	41.2342	11092
TIC110_lm5633.a03.1.g02260_p1	259652	98	0.340278	89	965.201	259639
lm5633.a03.1.g02280_p1	2258	8	0.027778	8	8.39405	2258
lm5633.a03.1.g02290_p1	41028	24	0.083333	23	152.517	41027
lm5633.a03.1.g02340_p1	38475	18	0.0625	18	143.03	38475
lm5633.a03.1.g02350_p1	10256	16	0.055556	16	38.1264	10256
lm5633.a03.1.g02370_p1	66604	44	0.152778	44	247.599	66604
lm5633.a03.1.g02390_p1	3863	15	0.052083	13	14.3532	3861
lm5633.a03.1.g02470_p1	25844	22	0.076389	21	96.0706	25843
lm5633.a03.1.g02500_p1	32721	42	0.145833	40	121.632	32719
lm5633.a03.1.g02510_p1	27778	35	0.121528	34	103.26	27777
lm5633.a03.1.g02580_p1	2484	7	0.024306	6	9.23048	2483
lm5633.a03.1.g02590_p1	45091	37	0.128472	35	167.617	45089
lm5633.a03.1.g02600_p1	115726	95	0.329861	92	430.186	115720
lm5633.a03.1.g02640_p1	9292	10	0.034722	9	34.539	9291
lm5633.a03.1.g02670_p1	4406	13	0.045139	12	16.3755	4405
TPS1_lm5633.a03.1.g02700_p1	2806	13	0.045139	13	10.4313	2806.03
lm5633.a03.1.g02750_p1	18477	29	0.100694	26	68.6766	18474
lm5633.a03.1.g02760_p1	3355	12	0.041667	11	12.4684	3354
lm5633.a03.1.g02800_p1	90052	107	0.371528	104	334.751	90048
lm5633.a03.1.g02810_p1	14822	19	0.065972	19	55.1004	14822
lm5633.a03.1.g02820_p1	21094	40	0.138889	39	78.4126	21093
lm5633.a03.1.g02890_p1	10697	11	0.038194	10	39.7621	10696
lm5633.a03.1.g02910_p1	8042	22	0.076389	22	29.8959	8042
lm5633.a03.1.g02930_p1	683	5	0.017361	3	2.52416	679
lm5633.a03.1.g02990_p1	705	5	0.017361	5	2.62082	705
DGD1_lm5633.a03.1.g03110_p1	9583	18	0.0625	18	35.6228	9582.53
lm5633.a03.1.g03120_p1	88245	56	0.194444	52	328.033	88240.8
lm5633.a03.1.g03130_p1	5818	6	0.020833	5	21.6267	5817.57
lm5633.a03.1.g03160_p1	42757	19	0.065972	19	158.948	42757
lm5633.a03.1.g03190_p1	42834	51	0.177083	49	159.227	42832
lm5633.a03.1.g03270_p1	170	9	0.03125	9	0.634401	170.654
DGD1_lm5633.a03.1.g03320_p1	6452	19	0.065972	18	23.9835	6451.56
lm5633.a03.1.g03330_p1	36784	24	0.083333	23	136.743	36783.9
lm5633.a03.1.g03340_p1	18051	41	0.142361	39	67.0976	18049.2
YLS9_lm5633.a03.1.g03420_p1	16540	24	0.083333	20	61.4665	16534.5
lm5633.a03.1.g03450_p1	40931	13	0.045139	12	152.156	40930
lm5633.a03.1.g03460_p1	18390	9	0.03125	8	68.3606	18389
lm5633.a03.1.g03470_p1	2367	8	0.027778	7	8.79554	2366
lm5633.a03.1.g03480_p1	19097	28	0.097222	26	70.9851	19095
YLS9_lm5633.a03.1.g03510_p1	4037	7	0.024306	6	15.0063	4036.69
lm5633.a03.1.g03540_p1	7030	12	0.041667	12	26.135	7030.31
lm5633.a03.1.g03570_p1	7259	19	0.065972	17	26.9777	7257
lm5633.a03.1.g03610_p1	7559	11	0.038194	9	28.0929	7557
lm5633.a03.1.g03630_p1	21010	22	0.076389	21	78.1004	21009
lm5633.a03.1.g03670_p1	5439	10	0.034722	10	20.2193	5439
lm5633.a03.1.g03690_p1	7428	5	0.017361	5	27.6134	7428
lm5633.a03.1.g03740_p1	37387	45	0.15625	44	138.981	37386
lm5633.a03.1.g03760_p1	4826	9	0.03125	9	17.9405	4826
lm5633.a03.1.g03770_p1	19871	23	0.079861	17	73.829	19860
lm5633.a03.1.g03810_p1	4622	10	0.034722	11	17.1843	4622.57
lm5633.a03.1.g03820_p1	777	5	0.017361	5	2.89041	777.521
lm5633.a03.1.g03860_p1	20574	18	0.0625	14	76.444	20563.4
lm5633.a03.1.g03880_p1	60468	54	0.1875	52	224.766	60462
lm5633.a03.1.g03890_p1	25941	27	0.09375	25	96.4275	25939
lm5633.a03.1.g03900_p1	1283	6	0.020833	6	4.76952	1283
lm5633.a03.1.g03940_p1	1243	7	0.024306	6	4.6171	1242
lm5633.a03.1.g03960_p1	7945	11	0.038194	10	29.5316	7944
lm5633.a03.1.g03990_p1	958	9	0.03125	9	3.56202	958.182
lm5633.a03.1.g04000_p1	442	7	0.024306	7	1.64312	442
lm5633.a03.1.g04020_p1	19446	33	0.114583	33	72.293	19446.8
lm5633.a03.1.g04030_p1	10895	17	0.059028	17	40.5054	10895.9
lm5633.a03.1.g04050_p1	41731	36	0.125	34	155.126	41729
lm5633.a03.1.g04060_p1	16184	12	0.041667	12	60.1636	16184
lm5633.a03.1.g04070_p1	17651	28	0.097222	26	65.6097	17649
lm5633.a03.1.g04080_p1	1912	6	0.020833	6	7.10781	1912
lm5633.a03.1.g04090_p1	9927	7	0.024306	7	36.9034	9927
lm5633.a03.1.g04150_p1	21784	29	0.100694	27	80.974	21782
lm5633.a03.1.g04160_p1	23417	26	0.090278	24	87.0372	23413
lm5633.a03.1.g04190_p1	1886	9	0.03125	9	7.01115	1886
lm5633.a03.1.g04200_p1	59242	36	0.125	34	220.223	59240
lm5633.a03.1.g04220_p1	8751	13	0.045139	13	32.5316	8751
lm5633.a03.1.g04250_p1	9587	12	0.041667	12	35.6394	9587
lm5633.a03.1.g04270_p1	2956	14	0.048611	14	10.9907	2956.51
SRT2_lm5633.a03.1.g04320_p1	65062	48	0.166667	44	241.84	65055
lm5633.a03.1.g04330_p1	63605	37	0.128472	35	236.442	63603
lm5633.a03.1.g04410_p1	4451	11	0.038194	9	16.539	4449
UVR8_lm5633.a03.1.g04460_p1	29301	19	0.065972	19	108.926	29301
lm5633.a03.1.g04470_p1	1793	7	0.024306	7	6.66543	1793
lm5633.a03.1.g04500_p1	19961	25	0.086806	21	74.191	19957.4
lm5633.a03.1.g04520_p1	1153	6	0.020833	6	4.28422	1152.46
lm5633.a03.1.g04530_p1	5803	11	0.038194	10	21.5715	5802.74
lm5633.a03.1.g04550_p1	9849	19	0.065972	18	36.6097	9848
lm5633.a03.1.g04580_p1	3746	6	0.020833	6	13.9264	3746.19
lm5633.a03.1.g04610_p1	16942	10	0.034722	11	62.9819	16942.1
lm5633.a03.1.g04620_p1	4889	7	0.024306	6	18.171	4888
lm5633.a03.1.g04630_p1	8782	17	0.059028	15	32.6352	8778.88
lm5633.a03.1.g04640_p1	12409	18	0.0625	17	46.1264	12408
lm5633.a03.1.g04650_p1	17996	28	0.097222	24	66.8773	17990
lm5633.a03.1.g04670_p1	15515	13	0.045139	13	57.6766	15515
lm5633.a03.1.g04690_p1	4674	7	0.024306	7	17.3755	4674
lm5633.a03.1.g04700_p1	13817	23	0.079861	22	51.3606	13816
lm5633.a03.1.g04710_p1	3752	43	0.149306	42	13.9225	3745.16
lm5633.a03.1.g04720_p1	3371	9	0.03125	9	12.5316	3371
lm5633.a03.1.g04740_p1	4292	5	0.017361	5	15.9554	4292
lm5633.a03.1.g04760_p1	14728	17	0.059028	17	54.7545	14729
lm5633.a03.1.g04770_p1	29996	41	0.142361	40	111.506	29995
lm5633.a03.1.g04780_p1	28104	62	0.215278	61	104.472	28103
PSAN_lm5633.a03.1.g04790_p1	166766	148	0.513889	139	619.717	166704
lm5633.a03.1.g04800_p1	24431	30	0.104167	27	90.803	24426
lm5633.a03.1.g04820_p1	16419	12	0.041667	8	61.0149	16413
lm5633.a03.1.g04830_p1	9170	11	0.038194	8	34.0781	9167
lm5633.a03.1.g04860_p1	95144	75	0.260417	78	353.66	95134.4
lm5633.a03.1.g04910_p1	66270	49	0.170139	64	246.337	66264.7
lm5633.a03.1.g05000_p1	117087	60	0.208333	73	435.217	117073
lm5633.a03.1.g05040_p1	33403	52	0.180556	58	124.169	33401.6
lm5633.a03.1.g05080_p1	735	7	0.024306	7	2.7352	735.769
lm5633.a03.1.g05090_p1	52381	35	0.121528	34	194.706	52376
ADH1_lm5633.a03.1.g05100_p1	7789	13	0.045139	13	28.9548	7788.84
lm5633.a03.1.g05230_p1	1259	5	0.017361	5	4.68236	1259.56
lm5633.a03.1.g05290_p1	2451	6	0.020833	4	9.10409	2449
lm5633.a03.1.g05310_p1	10305	5	0.017361	5	38.3116	10305.8
CYCA3-1_lm5633.a03.1.g05410_p1	12034	22	0.076389	21	44.7332	12033.2
lm5633.a03.1.g05420_p1	15979	31	0.107639	30	59.3978	15978
lm5633.a03.1.g05430_p1	16564	16	0.055556	28	61.5687	16562
lm5633.a03.1.g05450_p1	6237	8	0.027778	8	23.1875	6237.45
lm5633.a03.1.g05460_p1	15798	10	0.034722	9	58.7234	15796.6
lm5633.a03.1.g05480_p1	17076	15	0.052083	26	63.4685	17073
lm5633.a03.1.g05500_p1	15537	35	0.121528	33	57.7524	15535.4
lm5633.a03.1.g05540_p1	24588	13	0.045139	13	91.4062	24588.3
lm5633.a03.1.g05550_p1	3207	8	0.027778	8	11.9246	3207.71
ADH1_lm5633.a03.1.g05560_p1	2750	10	0.034722	11	10.2249	2750.51
lm5633.a03.1.g05570_p1	31518	9	0.03125	8	117.164	31517
lm5633.a03.1.g05590_p1	3155	9	0.03125	8	11.7249	3154
lm5633.a03.1.g05640_p1	13616	31	0.107639	30	50.5056	13586
GLX2-1_lm5633.a03.1.g05700_p1	47701	24	0.083333	24	177.327	47701
lm5633.a03.1.g05710_p1	59594	52	0.180556	48	221.513	59587
lm5633.a03.1.g05720_p1	12238	16	0.055556	16	45.4944	12238
lm5633.a03.1.g05790_p1	13	5	0.017361	5	0.048327	13
lm5633.a03.1.g05810_p1	13495	18	0.0625	15	50.145	13489
lm5633.a03.1.g05820_p1	162961	39	0.135417	38	605.773	162953
MRL7_lm5633.a03.1.g05860_p1	55732	48	0.166667	48	207.182	55732
lm5633.a03.1.g05870_p1	3703	13	0.045139	12	13.7621	3702
lm5633.a03.1.g05880_p1	3947	6	0.020833	6	14.6729	3947
lm5633.a03.1.g05900_p1	18089	18	0.0625	17	67.2416	18088
lm5633.a03.1.g05910_p1	45676	49	0.170139	45	169.784	45672
lm5633.a03.1.g05920_p1	46308	33	0.114583	32	172.141	46306
lm5633.a03.1.g05930_p1	29755	54	0.1875	52	110.602	29752
LBD6_lm5633.a03.1.g06090_p1	3830	11	0.038194	10	14.2342	3829
lm5633.a03.1.g06100_p1	150	5	0.017361	5	0.557621	150
lm5633.a03.1.g06140_p1	37251	40	0.138889	38	138.461	37246
lm5633.a03.1.g06150_p1	3440	11	0.038194	11	12.7881	3440
lm5633.a03.1.g06160_p1	4768	5	0.017361	5	17.7249	4768
lm5633.a03.1.g06170_p1	5473	13	0.045139	13	20.3457	5473
lm5633.a03.1.g06190_p1	57757	17	0.059028	17	214.71	57757
lm5633.a03.1.g06220_p1	1260	6	0.020833	5	4.6803	1259
lm5633.a03.1.g06240_p1	31861	33	0.114583	32	118.439	31860
lm5633.a03.1.g06260_p1	25409	33	0.114583	27	94.4312	25402
lm5633.a03.1.g06270_p1	13530	19	0.065972	19	50.2974	13530
lm5633.a03.1.g06290_p1	14237	27	0.09375	24	52.9071	14232
lm5633.a03.1.g06300_p1	22125	28	0.097222	27	82.2454	22124
lm5633.a03.1.g06310_p1	7146	11	0.038194	11	26.5651	7146
lm5633.a03.1.g06370_p1	33827	48	0.166667	48	125.751	33827
lm5633.a03.1.g06380_p1	5559	6	0.020833	5	20.6617	5558
lm5633.a03.1.g06400_p1	3133	6	0.020833	6	11.6485	3133.43
lm5633.a03.1.g06410_p1	5182	8	0.027778	10	19.2643	5182.09
lm5633.a03.1.g06420_p1	5867	18	0.0625	17	21.807	5866.1
lm5633.a03.1.g06450_p1	3426	10	0.034722	9	12.7323	3425
lm5633.a03.1.g06460_p1	54075	50	0.173611	49	201.019	54074
lm5633.a03.1.g06550_p1	12223	16	0.055556	15	45.4382	12222.9
lm5633.a03.1.g06600_p1	745	6	0.020833	6	2.7709	745.373
lm5633.a03.1.g06610_p1	5125	10	0.034722	9	19.0451	5123.14
lm5633.a03.1.g06650_p1	56409	23	0.079861	17	209.639	56393
LHCB5_lm5633.a03.1.g06710_p1	40229	48	0.166667	47	149.547	40228
LHCB5_lm5633.a03.1.g06720_p1	257687	191	0.663194	177	957.809	257651
LHCB5_lm5633.a03.1.g06750_p1	39494	90	0.3125	97	146.808	39491.2
lm5633.a03.1.g06780_p1	194280	84	0.291667	83	722.227	194279
lm5633.a03.1.g06790_p1	3032	11	0.038194	11	11.2714	3032
lm5633.a03.1.g06840_p1	25296	18	0.0625	17	94.0281	25293.6
TOR_lm5633.a03.1.g06850_p1	45347	34	0.118056	32	168.565	45344
OPR1_lm5633.a03.1.g06860_p1	5897	7	0.024306	6	21.9182	5896
lm5633.a03.1.g06880_p1	3484	10	0.034722	10	12.9517	3484
lm5633.a03.1.g06890_p1	8390	9	0.03125	9	31.1896	8390
SDH6_lm5633.a03.1.g06920_p1	10633	9	0.03125	7	39.5204	10631
lm5633.a03.1.g06980_p1	2429	6	0.020833	6	9.03208	2429.63
lm5633.a03.1.g07020_p1	12078	13	0.045139	22	44.9001	12078.1
lm5633.a03.1.g07030_p1	29051	23	0.079861	23	107.996	29051
lm5633.a03.1.g07050_p1	1945	5	0.017361	5	7.23048	1945
lm5633.a03.1.g07060_p1	18379	23	0.079861	20	68.3123	18376
lm5633.a03.1.g07070_p1	20536	24	0.083333	24	76.342	20536
lm5633.a03.1.g07080_p1	107	5	0.017361	5	0.39777	107
lm5633.a03.1.g07090_p1	4291	8	0.027778	8	15.9517	4291
lm5633.a03.1.g07100_p1	2113	6	0.020833	6	7.85502	2113
lm5633.a03.1.g07110_p1	2668	9	0.03125	9	9.91822	2668
lm5633.a03.1.g07120_p1	34518	22	0.076389	18	128.301	34513
ARPC4_lm5633.a03.1.g07150_p1	2687	9	0.03125	8	9.98513	2686
HEMH_lm5633.a03.1.g07160_p1	188648	116	0.402778	107	701.223	188629
lm5633.a03.1.g07170_p1	39020	41	0.142361	39	145.045	39017
lm5633.a03.1.g07180_p1	9791	9	0.03125	9	36.3978	9791
lm5633.a03.1.g07220_p1	4878	9	0.03125	9	18.1352	4878.37
lm5633.a03.1.g07240_p1	11977	13	0.045139	12	44.5204	11976
lm5633.a03.1.g07250_p1	175408	91	0.315972	86	652.056	175403
lm5633.a03.1.g07280_p1	3360	10	0.034722	10	12.4907	3360
lm5633.a03.1.g07300_p1	225982	79	0.274306	75	840.063	225977
SGS3_lm5633.a03.1.g07320_p1	9232	15	0.052083	15	34.3197	9232
lm5633.a03.1.g07330_p1	4049	15	0.052083	15	15.052	4049
lm5633.a03.1.g07340_p1	14108	25	0.086806	25	52.4461	14108
lm5633.a03.1.g07360_p1	70371	72	0.25	69	261.587	70367
lm5633.a03.1.g07370_p1	32565	34	0.118056	31	121.048	32562
lm5633.a03.1.g07380_p1	5764	9	0.03125	9	21.4275	5764
lm5633.a03.1.g07390_p1	5210	14	0.048611	14	19.368	5210
lm5633.a03.1.g07420_p1	3891	9	0.03125	9	14.4649	3891.06
lm5633.a03.1.g07430_p1	40728	37	0.128472	35	151.398	40726
lm5633.a03.1.g07460_p1	5708	14	0.048611	12	21.2119	5706
lm5633.a03.1.g07470_p1	41706	24	0.083333	23	155.034	41704
lm5633.a03.1.g07500_p1	38357	17	0.059028	17	142.591	38357
lm5633.a03.1.g07530_p1	13001	6	0.020833	6	48.3309	13001
lm5633.a03.1.g07540_p1	19106	11	0.038194	11	71.026	19106
lm5633.a03.1.g07550_p1	4883	9	0.03125	9	18.1524	4883
lm5633.a03.1.g07560_p1	46101	52	0.180556	49	171.368	46098
CR4_lm5633.a03.1.g07690_p1	44590	33	0.114583	31	165.747	44586
lm5633.a03.1.g07710_p1	24185	16	0.055556	16	89.9071	24185
lm5633.a03.1.g07720_p1	71576	45	0.15625	44	266.078	71575
lm5633.a03.1.g07730_p1	4080	14	0.048611	13	15.1604	4078.14
lm5633.a03.1.g07740_p1	54570	59	0.204861	58	202.859	54569
lm5633.a03.1.g07750_p1	139452	103	0.357639	96	518.364	139440
lm5633.a03.1.g07760_p1	1062	5	0.017361	4	3.94424	1061
FTA_lm5633.a03.1.g07780_p1	12043	11	0.038194	9	44.7621	12041
lm5633.a03.1.g07800_p1	11715	18	0.0625	17	43.5465	11714
lm5633.a03.1.g07860_p1	3894	6	0.020833	4	14.4684	3892
lm5633.a03.1.g07870_p1	5539	5	0.017361	4	20.5811	5536.31
lm5633.a03.1.g07890_p1	22	5	0.017361	5	0.081784	22
lm5633.a03.1.g07910_p1	9889	12	0.041667	9	36.7435	9884
lm5633.a03.1.g07920_p1	75816	34	0.118056	32	281.833	75813
lm5633.a03.1.g07950_p1	17710	25	0.086806	21	65.8178	17705
lm5633.a03.1.g07970_p1	13788	16	0.055556	16	51.2565	13788
XDH1_lm5633.a03.1.g07990_p1	8443	21	0.072917	20	31.3829	8442
IleS_lm5633.a03.1.g08050_p1	4860	11	0.038194	9	18.0595	4858
IleS_lm5633.a03.1.g08060_p1	1993	7	0.024306	7	7.40892	1993
lm5633.a03.1.g08070_p1	8681	15	0.052083	14	32.2677	8680
lm5633.a03.1.g08080_p1	2100	6	0.020833	6	7.80669	2100
lm5633.a03.1.g08090_p1	13560	17	0.059028	14	50.3904	13555
lm5633.a03.1.g08170_p1	27100	9	0.03125	8	100.732	27097
URE_lm5633.a03.1.g08180_p1	28987	12	0.041667	10	107.751	28985
lm5633.a03.1.g08190_p1	138848	61	0.211806	58	516.152	138845
lm5633.a03.1.g08210_p1	2837	8	0.027778	11	10.5483	2837.5
lm5633.a03.1.g08250_p1	17850	17	0.059028	17	66.3573	17850.1
lm5633.a03.1.g08290_p1	883	5	0.017361	5	3.28253	883
lm5633.a03.1.g08310_p1	36804	28	0.097222	27	136.816	36803.6
lm5633.a03.1.g08370_p1	30446	36	0.125	33	113.171	30443
lm5633.a03.1.g08390_p1	8963	15	0.052083	14	33.3197	8962.99
lm5633.a03.1.g08400_p1	9567	6	0.020833	6	35.5666	9567.4
lm5633.a03.1.g08470_p1	9802	10	0.034722	10	36.4423	9802.98
lm5633.a03.1.g08480_p1	39362	30	0.104167	27	146.312	39358
lm5633.a03.1.g08490_p1	4296	20	0.069444	20	15.9707	4296.12
lm5633.a03.1.g08520_p1	65270	63	0.21875	60	242.628	65266.9
lm5633.a03.1.g08530_p1	18801	24	0.083333	22	69.8848	18799
lm5633.a03.1.g08600_p1	72051	55	0.190972	55	267.848	72051
lm5633.a03.1.g08610_p1	7232	7	0.024306	7	26.8848	7232
lm5633.a03.1.g08620_p1	46817	71	0.246528	69	174.034	46815
lm5633.a03.1.g08630_p1	11270	20	0.069444	19	41.8922	11269
lm5633.a03.1.g08640_p1	120587	93	0.322917	83	448.223	120572
lm5633.a03.1.g08650_p1	1560	11	0.038194	11	5.79926	1560
lm5633.a03.1.g08660_p1	38383	36	0.125	33	142.673	38379
lm5633.a03.1.g08670_p1	3887	5	0.017361	5	14.4498	3887
lm5633.a03.1.g08680_p1	15960	12	0.041667	12	59.3309	15960
lm5633.a03.1.g08720_p1	18537	33	0.114583	31	68.8996	18534
lm5633.a03.1.g08730_p1	1135	5	0.017361	4	4.2119	1133
lm5633.a03.1.g08770_p1	15175	30	0.104167	26	56.3978	15171
lm5633.a03.1.g08780_p1	45994	37	0.128472	32	170.955	45987
lm5633.a03.1.g08800_p1	6272	5	0.017361	4	23.3123	6271
lm5633.a03.1.g08830_p1	87727	67	0.232639	61	326.1	87721
lm5633.a03.1.g08850_p1	27542	30	0.104167	27	102.372	27538
AGD1_lm5633.a03.1.g08890_p1	4418	15	0.052083	15	16.4245	4418.19
lm5633.a03.1.g08930_p1	12376	14	0.048611	11	45.9888	12371
TOM20-4_lm5633.a03.1.g08940_p1	3900	5	0.017361	5	14.4981	3900
lm5633.a03.1.g09070_p1	459445	183	0.635417	171	1706.23	458975
lm5633.a03.1.g09100_p1	9931	5	0.017361	2	36.9034	9927
lm5633.a03.1.g09180_p1	5982	11	0.038194	10	22.2342	5981.01
lm5633.a03.1.g09200_p1	29673	35	0.121528	31	110.294	29669
lm5633.a03.1.g09250_p1	38929	16	0.055556	16	144.718	38929
lm5633.a03.1.g09270_p1	1945	5	0.017361	5	7.23048	1945
Lhca2-2_lm5633.a03.1.g09280_p1	126650	137	0.475694	128	470.773	126638
lm5633.a03.1.g09330_p1	138134	80	0.277778	74	513.468	138123
SGPL_lm5633.a03.1.g09340_p1	4686	5	0.017361	5	17.4201	4686
lm5633.a03.1.g09370_p1	25980	10	0.034722	11	96.5779	25979.5
lm5633.a03.1.g09380_p1	4982	5	0.017361	5	18.5187	4981.54
RPL5A_lm5633.a03.1.g09480_p1	2395	18	0.0625	18	8.90564	2395.62
lm5633.a03.1.g09570_p1	36611	52	0.180556	49	136.082	36606
lm5633.a03.1.g09610_p1	1038	6	0.020833	6	3.85874	1038
AGL6_lm5633.a03.1.g09630_p1	1233	5	0.017361	5	4.58364	1233
lm5633.a03.1.g09640_p1	210374	99	0.34375	94	782.011	210361
lm5633.a03.1.g09650_p1	3080	5	0.017361	5	11.4498	3080
lm5633.a03.1.g09660_p1	20245	18	0.0625	17	75.2565	20244
Ntf2_lm5633.a03.1.g09680_p1	5560	14	0.048611	14	20.6691	5560
HK3_lm5633.a03.1.g09690_p1	5686	11	0.038194	11	21.1376	5686
HK3_lm5633.a03.1.g09700_p1	12113	13	0.045139	12	45.026	12112
HK3_lm5633.a03.1.g09710_p1	10934	18	0.0625	17	40.6431	10933
lm5633.a03.1.g09720_p1	42935	43	0.149306	33	159.558	42921
lm5633.a03.1.g09750_p1	33539	23	0.079861	20	124.665	33535
ALS2_lm5633.a03.1.g09760_p1	56256	29	0.100694	26	209.119	56253
lm5633.a03.1.g09770_p1	20946	20	0.069444	19	77.8587	20944
G6PD2_lm5633.a03.1.g09780_p1	155766	88	0.305556	82	579.015	155755
lm5633.a03.1.g09810_p1	10121	9	0.03125	9	37.6245	10121
lm5633.a03.1.g09830_p1	23782	29	0.100694	29	88.4089	23782
lm5633.a03.1.g09880_p1	4211	7	0.024306	7	15.6543	4211
lm5633.a03.1.g09910_p1	42856	32	0.111111	32	159.316	42856
lm5633.a03.1.g09960_p1	42591	9	0.03125	8	158.329	42590.4
lm5633.a03.1.g09970_p1	8142	7	0.024306	7	30.271	8142.9
lm5633.a03.1.g10000_p1	13070	16	0.055556	16	48.5877	13070.1
lm5633.a03.1.g10040_p1	31989	20	0.069444	19	118.915	31988
lm5633.a03.1.g10070_p1	3704	6	0.020833	6	13.7695	3704
lm5633.a03.1.g10170_p1	16401	25	0.086806	23	60.9628	16399
lm5633.a03.1.g10180_p1	21038	33	0.114583	31	78.2007	21036
lm5633.a03.1.g10190_p1	14747	28	0.097222	28	54.8216	14747
lm5633.a03.1.g10210_p1	2448	13	0.045139	13	9.10037	2448
UBC27_lm5633.a03.1.g10220_p1	4744	11	0.038194	10	17.632	4743
lm5633.a03.1.g10230_p1	43908	34	0.118056	33	163.226	43907.8
lm5633.a03.1.g10240_p1	72258	49	0.170139	43	268.587	72250
lm5633.a03.1.g10260_p1	11688	20	0.069444	13	43.4201	11680
lm5633.a03.1.g10270_p1	9747	11	0.038194	11	36.2342	9747
lm5633.a03.1.g10290_p1	27164	29	0.100694	26	100.955	27157
lm5633.a03.1.g10330_p1	9218	14	0.048611	9	34.2342	9209
lm5633.a03.1.g10350_p1	48076	33	0.114583	30	178.703	48071
lm5633.a03.1.g10360_p1	9705	12	0.041667	12	36.0781	9705
lm5633.a03.1.g10370_p1	11312	27	0.09375	25	42.0446	11310
lm5633.a03.1.g10380_p1	49275	47	0.163194	46	183.167	49272
lm5633.a03.1.g10390_p1	24159	30	0.104167	29	89.8067	24158
lm5633.a03.1.g10420_p1	5645	13	0.045139	13	20.9851	5645
lm5633.a03.1.g10440_p1	40824	51	0.177083	48	151.751	40821
lm5633.a03.1.g10450_p1	9498	25	0.086806	24	35.3048	9497
lm5633.a03.1.g10490_p1	37146	19	0.065972	14	138.06	37138
PSAL_lm5633.a03.1.g10500_p1	198752	160	0.555556	148	738.773	198730
lm5633.a03.1.g10510_p1	6379	5	0.017361	3	23.7063	6377
lm5633.a03.1.g10530_p1	91134	45	0.15625	41	338.758	91126
lm5633.a03.1.g10540_p1	24259	33	0.114583	30	90.1673	24255
lm5633.a03.1.g10610_p1	1666	5	0.017361	4	6.18959	1665
lm5633.a03.1.g10630_p1	1174	8	0.027778	6	4.35688	1172
lm5633.a03.1.g10640_p1	59443	44	0.152778	42	220.966	59440
lm5633.a03.1.g10650_p1	1671	6	0.020833	6	6.2119	1671
lm5633.a03.1.g10710_p1	69599	66	0.229167	59	258.706	69592
lm5633.a03.1.g10750_p1	3446	10	0.034722	10	12.8104	3446
lm5633.a03.1.g10790_p1	15952	41	0.142361	38	59.2825	15947
lm5633.a03.1.g10830_p1	41932	16	0.055556	16	155.881	41932
lm5633.a03.1.g10850_p1	2069	6	0.020833	6	7.69145	2069
LHCA1_lm5633.a03.1.g10860_p1	51558	47	0.163194	44	191.652	51554.3
lm5633.a03.1.g10880_p1	10143	16	0.055556	14	37.6952	10140
lm5633.a03.1.g10890_p1	943	8	0.027778	8	3.50922	943.979
lm5633.a03.1.g10940_p1	7236	13	0.045139	13	26.8996	7236
lm5633.a03.1.g10950_p1	7380	24	0.083333	24	27.4349	7380
lm5633.a03.1.g10970_p1	16429	26	0.090278	25	61.0669	16427
lm5633.a03.1.g10980_p1	2123	11	0.038194	11	7.89219	2123
lm5633.a03.1.g10990_p1	15605	28	0.097222	27	58.0074	15604
lm5633.a03.1.g11010_p1	25951	14	0.048611	14	96.4721	25951
lm5633.a03.1.g11050_p1	50702	55	0.190972	50	188.461	50696
lm5633.a03.1.g11080_p1	4925	14	0.048611	14	18.3086	4925
lm5633.a03.1.g11090_p1	11975	14	0.048611	14	44.5167	11975
lm5633.a03.1.g11100_p1	93203	74	0.256944	74	346.48	93203
lm5633.a03.1.g11110_p1	4478	13	0.045139	12	16.6431	4477
SKIP_lm5633.a03.1.g11180_p1	7191	7	0.024306	7	26.7323	7191
lm5633.a03.1.g11310_p1	10504	9	0.03125	9	39.0483	10504
lm5633.a03.1.g11330_p1	1710	9	0.03125	9	6.35688	1710
lm5633.a03.1.g11340_p1	3248	13	0.045139	12	12.0706	3247
lm5633.a03.1.g11370_p1	4944	8	0.027778	8	18.3815	4944.63
lm5633.a03.1.g11530_p1	36680	24	0.083333	22	136.342	36676
CNX1E_lm5633.a03.1.g11540_p1	23789	30	0.104167	29	88.4312	23788
lm5633.a03.1.g11560_p1	10024	14	0.048611	14	37.267	10024.8
lm5633.a03.1.g11580_p1	4393	8	0.027778	8	16.3336	4393.75
lm5633.a03.1.g11590_p1	2233	10	0.034722	9	8.29841	2232.27
lm5633.a03.1.g11620_p1	583	5	0.017361	5	2.16803	583.2
lm5633.a03.1.g11680_p1	548	6	0.020833	6	2.0397	548.68
lm5633.a03.1.g11710_p1	4237	6	0.020833	6	15.7509	4237
lm5633.a03.1.g11730_p1	49836	41	0.142361	36	185.238	49829
lm5633.a03.1.g11750_p1	6680	12	0.041667	10	24.8253	6678
lm5633.a03.1.g11790_p1	46655	68	0.236111	63	173.409	46647
lm5633.a03.1.g11800_p1	35427	12	0.041667	12	131.699	35427
lm5633.a03.1.g11820_p1	23568	24	0.083333	22	87.5915	23562.1
lm5633.a03.1.g11860_p1	5709	8	0.027778	7	21.2119	5706
lm5633.a03.1.g11870_p1	15234	12	0.041667	12	56.632	15234
lm5633.a03.1.g11890_p1	190440	125	0.434028	120	707.937	190435
lm5633.a03.1.g11940_p1	7510	5	0.017361	5	27.9182	7510
lm5633.a03.1.g11960_p1	21554	30	0.104167	29	80.1227	21553
lm5633.a03.1.g11970_p1	27974	27	0.09375	24	103.981	27971
lm5633.a03.1.g12020_p1	16844	19	0.065972	17	62.5948	16838
lm5633.a03.1.g12030_p1	9094	15	0.052083	12	33.7918	9090
lm5633.a03.1.g12090_p1	1246	7	0.024306	5	4.62587	1244.36
lm5633.a03.1.g12100_p1	396668	162	0.5625	155	1474.56	396657
lm5633.a03.1.g12110_p1	41307	70	0.243056	66	153.543	41303
lm5633.a03.1.g12120_p1	78026	71	0.246528	70	290.056	78025
lm5633.a03.1.g12150_p1	8287	17	0.059028	16	30.803	8286
lm5633.a03.1.g12160_p1	1888	8	0.027778	8	7.01859	1888
lm5633.a03.1.g12180_p1	5483	29	0.100694	30	20.3829	5483.01
lm5633.a03.1.g12210_p1	3344	5	0.017361	5	12.4312	3344
lm5633.a03.1.g12220_p1	40970	43	0.149306	41	152.297	40968
lm5633.a03.1.g12230_p1	26065	28	0.097222	28	96.8959	26065
lm5633.a03.1.g12240_p1	9999	8	0.027778	8	37.171	9999
lm5633.a03.1.g12250_p1	4955	9	0.03125	9	18.4201	4955
lm5633.a03.1.g12260_p1	11716	14	0.048611	14	43.5539	11716
lm5633.a03.1.g12330_p1	4137	8	0.027778	8	15.3792	4137
lm5633.a03.1.g12500_p1	2425	5	0.017361	4	9.01115	2424
lm5633.a03.1.g12510_p1	6554	8	0.027778	7	24.3606	6553
lm5633.a03.1.g12520_p1	2710	6	0.020833	6	10.0744	2710
lm5633.a03.1.g12550_p1	16886	19	0.065972	18	62.7658	16884
lm5633.a03.1.g12560_p1	4608	13	0.045139	12	17.1264	4607
lm5633.a03.1.g12650_p1	11868	6	0.020833	6	44.119	11868
lm5633.a03.1.g12670_p1	51988	42	0.145833	38	193.245	51983
PIMT1_lm5633.a03.1.g12700_p1	12432	10	0.034722	10	46.2182	12432.7
lm5633.a03.1.g12710_p1	12889	26	0.090278	24	47.9071	12887
lm5633.a03.1.g12730_p1	42587	47	0.163194	44	158.305	42584
lm5633.a03.1.g12740_p1	68415	40	0.138889	39	254.327	68414
lm5633.a03.1.g12760_p1	78751	54	0.1875	46	292.706	78738
lm5633.a03.1.g12770_p1	19803	16	0.055556	16	73.6171	19803
lm5633.a03.1.g12790_p1	14565	11	0.038194	9	54.1375	14563
lm5633.a03.1.g12830_p1	7232	7	0.024306	7	26.8848	7232
SOBIR1_lm5633.a03.1.g12860_p1	28	6	0.020833	6	0.104089	28
PIMT1_lm5633.a03.1.g12870_p1	9800	8	0.027778	8	36.4324	9800.31
lm5633.a03.1.g12940_p1	1780	5	0.017361	5	6.6171	1780
lm5633.a03.1.g12970_p1	39792	40	0.138889	37	147.912	39788.2
lm5633.a03.1.g12980_p1	5284	12	0.041667	12	19.6431	5284
lm5633.a03.1.g13120_p1	192	5	0.017361	5	0.715918	192.582
lm5633.a03.1.g13140_p1	50278	45	0.15625	43	186.9	50276
lm5633.a03.1.g13180_p1	82486	28	0.097222	25	306.621	82481
lm5633.a03.1.g13210_p1	10777	9	0.03125	9	40.0632	10777
lm5633.a03.1.g13250_p1	2182	8	0.027778	8	8.11153	2182
lm5633.a03.1.g13260_p1	2272	8	0.027778	6	8.43494	2269
lm5633.a03.1.g13270_p1	27135	14	0.048611	10	100.844	27127
lm5633.a03.1.g13280_p1	15687	26	0.090278	23	58.3048	15684
lm5633.a03.1.g13290_p1	4267	15	0.052083	11	15.8476	4263
lm5633.a03.1.g13340_p1	29200	19	0.065972	19	108.551	29200.1
lm5633.a03.1.g13400_p1	5374	5	0.017361	5	19.981	5374.88
lm5633.a03.1.g13470_p1	6256	13	0.045139	13	23.2575	6256.26
lm5633.a03.1.g13490_p1	11446	13	0.045139	10	42.5381	11442.7
lm5633.a03.1.g13500_p1	2306	7	0.024306	5	8.56506	2304
lm5633.a03.1.g13600_p1	4664	11	0.038194	11	17.3383	4664
lm5633.a03.1.g13680_p1	7290	5	0.017361	5	27.1004	7290
lm5633.a03.1.g13720_p1	9595	26	0.090278	25	35.667	9594.43
lm5633.a03.1.g13770_p1	10310	21	0.072917	21	38.3271	10310
lm5633.a03.1.g13780_p1	25355	25	0.086806	23	94.2491	25353
lm5633.a03.1.g13870_p1	6004	17	0.059028	16	22.3178	6003.5
lm5633.a03.1.g13880_p1	2194	7	0.024306	7	8.15945	2194.89
lm5633.a03.1.g13900_p1	15133	5	0.017361	5	56.2589	15133.6
lm5633.a03.1.g13910_p1	24592	16	0.055556	30	91.4225	24592.7
lm5633.a03.1.g13920_p1	73	9	0.03125	9	0.272996	73.436
lm5633.a03.1.g13930_p1	1831	13	0.045139	26	6.79626	1828.19
lm5633.a03.1.g13940_p1	2373	10	0.034722	28	8.82307	2373.41
lm5633.a03.1.g13950_p1	117	6	0.020833	16	0.43639	117.389
lm5633.a03.1.g13970_p1	61105	12	0.041667	12	227.158	61105.5
lm5633.a03.1.g14010_p1	784	5	0.017361	4	2.91309	783.62
lm5633.a03.1.g14070_p1	601	5	0.017361	13	2.23234	600.5
GAPA_lm5633.a03.1.g14110_p1	453336	202	0.701389	186	1685.11	453295
lm5633.a03.1.g14120_p1	7063	11	0.038194	11	26.2565	7063
lm5633.a03.1.g14130_p1	11489	16	0.055556	16	42.71	11489
lm5633.a03.1.g14140_p1	50026	48	0.166667	44	185.952	50021
lm5633.a03.1.g14220_p1	37070	23	0.079861	21	137.799	37068
lm5633.a03.1.g14230_p1	6963	7	0.024306	7	25.8848	6963
lm5633.a03.1.g14290_p1	220280	131	0.454861	123	818.814	220261
GA20ox1_lm5633.a03.1.g14310_p1	4606	15	0.052083	15	17.1236	4606.26
lm5633.a03.1.g14320_p1	1968	7	0.024306	7	7.31599	1968
lm5633.a03.1.g14330_p1	3527	6	0.020833	6	13.1115	3527
lm5633.a03.1.g14350_p1	17478	18	0.0625	15	64.9628	17475
lm5633.a03.1.g14380_p1	1022	7	0.024306	5	3.79182	1020
lm5633.a03.1.g14390_p1	14156	19	0.065972	18	52.6245	14156
lm5633.a03.1.g14400_p1	216657	88	0.305556	83	805.379	216647
lm5633.a03.1.g14420_p1	58793	41	0.142361	41	218.561	58793
lm5633.a03.1.g14430_p1	125495	75	0.260417	67	466.438	125472
lm5633.a03.1.g14450_p1	3803	10	0.034722	10	14.138	3803.11
lm5633.a03.1.g14520_p1	6042	9	0.03125	9	22.461	6042
CLPP5_lm5633.a03.1.g14560_p1	20929	33	0.114583	30	77.7918	20926
lm5633.a03.1.g14570_p1	20391	13	0.045139	12	75.7955	20389
lm5633.a03.1.g14590_p1	801	11	0.038194	11	2.9777	801
lm5633.a03.1.g14600_p1	9808	18	0.0625	17	36.4573	9807
lm5633.a03.1.g14660_p1	23463	25	0.086806	21	87.1896	23454
lm5633.a03.1.g14670_p1	25328	30	0.104167	25	94.1264	25320
lm5633.a03.1.g14700_p1	10794	21	0.072917	21	40.1264	10794
lm5633.a03.1.g14710_p1	18934	27	0.09375	26	70.3792	18932
lm5633.a03.1.g14790_p1	14334	29	0.100694	26	53.2751	14331
lm5633.a03.1.g14820_p1	3035	10	0.034722	9	11.2788	3034
lm5633.a03.1.g14850_p1	58681	11	0.038194	9	218.13	58677
lm5633.a03.1.g14860_p1	9498	12	0.041667	9	35.2863	9492
Lhcb6-1_lm5633.a03.1.g14900_p1	13235	34	0.118056	33	49.1944	13233.3
Lhcb6-1_lm5633.a03.1.g14910_p1	282848	157	0.545139	143	1051.39	282824
lm5633.a03.1.g14920_p1	15136	6	0.020833	5	56.2565	15133
lm5633.a03.1.g14960_p1	32076	14	0.048611	13	119.234	32074
lm5633.a03.1.g14970_p1	18425	19	0.065972	18	68.4907	18424
FKBP12_lm5633.a03.1.g15010_p1	5802	8	0.027778	8	21.5688	5802
lm5633.a03.1.g15030_p1	124386	107	0.371528	100	462.361	124375
lm5633.a03.1.g15040_p1	4259	12	0.041667	11	15.829	4258
MIPS_lm5633.a03.1.g15050_p1	40427	36	0.125	29	150.234	40413
lm5633.a03.1.g15060_p1	80622	92	0.319444	84	299.667	80610.3
lm5633.a03.1.g15080_p1	37177	21	0.072917	19	138.196	37174.7
lm5633.a03.1.g15090_p1	2298	6	0.020833	6	8.54275	2298
lm5633.a03.1.g15140_p1	9468	12	0.041667	11	35.1949	9467.42
RHD3_lm5633.a03.1.g15230_p1	736	5	0.017361	5	2.73961	736.954
lm5633.a03.1.g15250_p1	459	10	0.034722	10	1.70796	459.442
lm5633.a03.1.g15310_p1	5319	12	0.041667	11	19.7695	5318
lm5633.a03.1.g15330_p1	9406	11	0.038194	11	34.9665	9406
lm5633.a03.1.g15350_p1	3766	12	0.041667	10	13.9888	3763
lm5633.a03.1.g15360_p1	9071	21	0.072917	21	33.7212	9071
lm5633.a03.1.g15370_p1	630704	269	0.934028	252	2337.16	628695
lm5633.a03.1.g15400_p1	2327	5	0.017361	5	8.65056	2327
lm5633.a03.1.g15450_p1	13649	12	0.041667	12	50.7398	13649
lm5633.a03.1.g15490_p1	20300	28	0.097222	28	75.4647	20300
PBF1_lm5633.a03.1.g15600_p1	10940	13	0.045139	12	40.6654	10939
lm5633.a03.1.g15610_p1	25918	28	0.097222	28	96.3494	25918
lm5633.a03.1.g15620_p1	15779	13	0.045139	13	58.658	15779
lm5633.a03.1.g15640_p1	57522	56	0.194444	55	213.829	57520
ZEP_lm5633.a03.1.g15660_p1	113318	94	0.326389	89	421.234	113312
lm5633.a03.1.g15670_p1	28117	32	0.111111	30	104.504	28111.4
lm5633.a03.1.g15690_p1	49279	58	0.201389	55	183.172	49273.2
lm5633.a03.1.g15700_p1	2037	5	0.017361	5	7.57316	2037.18
ABF2_lm5633.a03.1.g15710_p1	23647	14	0.048611	13	87.9052	23646.5
lm5633.a03.1.g15730_p1	745	5	0.017361	5	2.77016	745.174
ABF1_lm5633.a03.1.g15740_p1	1315	13	0.045139	13	4.8904	1315.52
lm5633.a03.1.g15750_p1	29871	12	0.041667	10	111.037	29868.8
lm5633.a03.1.g15770_p1	1570	19	0.065972	19	5.83643	1570
lm5633.a03.1.g15800_p1	6854	22	0.076389	19	25.4708	6851.65
lm5633.a03.1.g15810_p1	205717	35	0.121528	33	764.738	205714
lm5633.a03.1.g15820_p1	2935	8	0.027778	7	10.9084	2934.35
lm5633.a03.1.g15840_p1	87369	38	0.131944	36	324.776	87364.7
lm5633.a03.1.g15890_p1	99933	95	0.329861	90	371.462	99923.3
lm5633.a03.1.g15900_p1	21595	12	0.041667	11	80.2751	21594
lm5633.a03.1.g15910_p1	12580	13	0.045139	12	46.7621	12579
lm5633.a03.1.g15920_p1	16597	22	0.076389	22	61.6989	16597
lm5633.a03.1.g15950_p1	37015	61	0.211806	58	137.579	37008.7
lm5633.a03.1.g16020_p1	3883	9	0.03125	9	14.436	3883.3
lm5633.a03.1.g16030_p1	11055	16	0.055556	16	41.0966	11055
lm5633.a03.1.g16040_p1	1070	5	0.017361	5	3.9777	1070
lm5633.a03.1.g16050_p1	31235	26	0.090278	26	116.108	31233.1
PIN1_lm5633.a03.1.g16120_p1	728	6	0.020833	6	2.70771	728.373
lm5633.a03.1.g16160_p1	10016	14	0.048611	14	37.2351	10016.2
lm5633.a03.1.g16170_p1	1814	16	0.055556	16	6.74498	1814.4
lm5633.a03.1.g16250_p1	16575	15	0.052083	15	61.6171	16575
lm5633.a03.1.g16300_p1	1642	8	0.027778	7	6.10323	1641.77
lm5633.a03.1.g16340_p1	12028	13	0.045139	13	44.7137	12028
lm5633.a03.1.g16370_p1	48845	38	0.131944	38	181.58	48845
lm5633.a03.1.g16390_p1	48089	77	0.267361	71	178.736	48080
TDX_lm5633.a03.1.g16400_p1	97358	36	0.125	34	361.896	97350
lm5633.a03.1.g16410_p1	9866	18	0.0625	18	36.6766	9866
lm5633.a03.1.g16420_p1	13349	10	0.034722	10	49.6245	13349
lm5633.a03.1.g16430_p1	21943	30	0.104167	28	81.5613	21940
lm5633.a03.1.g16460_p1	560474	246	0.854167	230	2083.37	560427
lm5633.a03.1.g16480_p1	4135	14	0.048611	13	15.368	4134
lm5633.a03.1.g16500_p1	30075	17	0.059028	16	111.796	30073
THO2_lm5633.a03.1.g16530_p1	44930	32	0.111111	32	167.026	44930
THO2_lm5633.a03.1.g16540_p1	33114	17	0.059028	16	123.093	33112
lm5633.a03.1.g16550_p1	5796	17	0.059028	17	21.5489	5796.65
THO2_lm5633.a03.1.g16560_p1	8224	19	0.065972	19	30.5725	8224
lm5633.a03.1.g16640_p1	76	6	0.020833	5	0.281665	75.768
lm5633.a03.1.g16680_p1	10707	11	0.038194	9	39.7955	10705
lm5633.a03.1.g16690_p1	7256	14	0.048611	12	26.9665	7254
lm5633.a03.1.g16720_p1	6047	8	0.027778	8	22.4795	6047
RPS3_lm5633.a03.1.g16730_p1	17767	24	0.083333	22	66.0392	17764.6
lm5633.a03.1.g16740_p1	15626	6	0.020833	6	58.0892	15626
lm5633.a03.1.g16800_p1	2096	8	0.027778	8	7.79182	2096
lm5633.a03.1.g16820_p1	46828	13	0.045139	12	174.074	46826
lm5633.a03.1.g16830_p1	87455	37	0.128472	34	325.097	87451
lm5633.a03.1.g16840_p1	5190	6	0.020833	6	19.2937	5190
lm5633.a03.1.g16880_p1	10710	19	0.065972	18	39.8104	10709
lm5633.a03.1.g16890_p1	5303	6	0.020833	5	19.71	5302
lm5633.a03.1.g16910_p1	16175	15	0.052083	15	60.1301	16175
PSBX_lm5633.a03.1.g16920_p1	40986	50	0.173611	46	152.346	40981
RPA1A_lm5633.a03.1.g16930_p1	28969	29	0.100694	28	107.688	28968
RPS3_lm5633.a03.1.g16940_p1	23306	31	0.107639	25	86.5741	23288.4
lm5633.a03.1.g16960_p1	784	6	0.020833	6	2.9145	784
lm5633.a03.1.g16970_p1	2261	7	0.024306	7	8.40521	2261
lm5633.a03.1.g17000_p1	64064	115	0.399306	110	238.141	64060
lm5633.a03.1.g17020_p1	128480	149	0.517361	142	477.584	128470
lm5633.a03.1.g17050_p1	4326	15	0.052083	15	16.0818	4326
lm5633.a03.1.g17100_p1	11494	6	0.020833	9	42.7287	11494
lm5633.a03.1.g17180_p1	43870	36	0.125	34	163.071	43866
lm5633.a03.1.g17200_p1	1646	9	0.03125	9	6.12135	1646.64
lm5633.a03.1.g17350_p1	11857	12	0.041667	12	44.0802	11857.6
lm5633.a03.1.g17360_p1	3885	8	0.027778	8	14.4424	3885
lm5633.a03.1.g17370_p1	920	6	0.020833	5	3.41636	919
lm5633.a03.1.g17420_p1	4595	8	0.027778	7	17.0781	4594
lm5633.a03.1.g17430_p1	651	6	0.020833	6	2.42275	651.72
lm5633.a03.1.g17440_p1	11814	15	0.052083	12	43.9071	11811
lm5633.a03.1.g17450_p1	108943	83	0.288194	79	404.967	108936
lm5633.a03.1.g17460_p1	16096	21	0.072917	21	59.8364	16096
lm5633.a03.1.g17470_p1	12155	9	0.03125	9	45.1859	12155
lm5633.a03.1.g17550_p1	11589	17	0.059028	17	43.0818	11589
AXS2_lm5633.a03.10.g00010_p1	7408	9	0.03125	11	27.5423	7408.87
AXS2_lm5633.a03.10.g00020_p1	12845	10	0.034722	12	47.7521	12845.3
lm5633.a03.10.g00040_p1	3869	8	0.027778	8	14.3829	3869
lm5633.a03.10.g00060_p1	12685	11	0.038194	11	47.1561	12685
lm5633.a03.10.g00070_p1	18148	15	0.052083	15	67.4647	18148
lm5633.a03.10.g00110_p1	36075	37	0.128472	34	134.097	36072
lm5633.a03.10.g00140_p1	5523	8	0.027778	8	20.5316	5523
lm5633.a03.10.g00150_p1	7032	9	0.03125	9	26.1413	7032
lm5633.a03.10.g00220_p1	5660	9	0.03125	9	21.0409	5660
lm5633.a03.10.g00250_p1	1841	7	0.024306	7	6.84387	1841
lm5633.a03.10.g00320_p1	17663	30	0.104167	26	65.6468	17659
lm5633.a03.10.g00350_p1	24525	24	0.083333	20	91.1524	24520
lm5633.a03.10.g00360_p1	4278	11	0.038194	11	15.9033	4278
lm5633.a03.10.g00370_p1	6319	9	0.03125	9	23.4907	6319
lm5633.a03.10.g00380_p1	148213	74	0.256944	69	550.955	148207
lm5633.a03.10.g00390_p1	100104	82	0.284722	77	372.097	100094
lm5633.a03.10.g00420_p1	11310	12	0.041667	12	42.0446	11310
lm5633.a03.10.g00500_p1	200	5	0.017361	5	0.744907	200.38
lm5633.a03.10.g00770_p1	2423	8	0.027778	7	9.00387	2422.04
lm5633.a03.10.g00780_p1	38197	25	0.086806	21	141.981	38193
lm5633.a03.10.g00800_p1	19414	19	0.065972	18	72.1673	19413
OBG1_lm5633.a03.10.g00840_p1	10868	10	0.034722	10	40.4015	10868
lm5633.a03.10.g00850_p1	152315	112	0.388889	105	566.182	152303
lm5633.a03.10.g00860_p1	3108	12	0.041667	12	11.5539	3108
UPL_lm5633.a03.10.g00880_p1	1824	5	0.017361	4	6.77695	1823
lm5633.a03.10.g01060_p1	6705	7	0.024306	6	24.9219	6704
lm5633.a03.10.g01070_p1	8061	17	0.059028	17	29.9669	8061.1
lm5633.a03.10.g01130_p1	4575	9	0.03125	9	17.0074	4575
lm5633.a03.10.g01140_p1	6753	10	0.034722	13	25.1053	6753.33
lm5633.a03.10.g01200_p1	4872	10	0.034722	10	18.1115	4872
lm5633.a03.10.g01210_p1	30472	16	0.055556	16	113.279	30472
lm5633.a03.10.g01240_p1	34970	42	0.145833	38	129.981	34965
lm5633.a03.10.g01250_p1	27263	17	0.059028	14	101.338	27260
lm5633.a03.10.g01260_p1	15977	22	0.076389	18	59.3792	15973
lm5633.a03.10.g01300_p1	25343	10	0.034722	9	94.2007	25340
lm5633.a03.10.g01310_p1	6492	8	0.027778	8	24.1338	6492
lm5633.a03.10.g01330_p1	10250	27	0.09375	24	38.0929	10247
lm5633.a03.10.g01340_p1	10220	8	0.027778	8	37.9926	10220
lm5633.a03.10.g01360_p1	23967	38	0.131944	36	89.0892	23965
lm5633.a03.10.g01430_p1	982	5	0.017361	5	3.65095	982.106
lm5633.a03.10.g01480_p1	1594	6	0.020833	6	5.92565	1594
lm5633.a03.10.g01610_p1	45265	37	0.128472	34	168.263	45262.9
lm5633.a03.10.g01630_p1	50	8	0.027778	8	0.186353	50.129
psbZ_lm5633.a03.10.g01640_p1	8315	22	0.076389	22	30.9109	8315.04
psbD_lm5633.a03.10.g01650_p1	73356	116	0.402778	108	272.617	73334
lm5633.a03.10.g01660_p1	7209	19	0.065972	18	26.7955	7208
lm5633.a03.10.g01670_p1	5757	12	0.041667	12	21.4015	5757
psaD_lm5633.a03.10.g01680_p1	59973	74	0.256944	69	222.922	59966
lm5633.a03.10.g01700_p1	6670	12	0.041667	12	24.7955	6670
lm5633.a03.10.g01710_p1	28402	62	0.215278	60	105.573	28399
lm5633.a03.10.g01750_p1	38320	46	0.159722	43	142.442	38317
lm5633.a03.10.g01770_p1	12543	16	0.055556	14	46.6208	12541
PURA_lm5633.a03.10.g01800_p1	2616	6	0.020833	5	9.72119	2615
lm5633.a03.10.g01840_p1	47867	31	0.107639	28	177.922	47861
lm5633.a03.10.g01860_p1	130954	135	0.46875	126	486.762	130939
lm5633.a03.10.g01870_p1	39042	23	0.079861	23	145.137	39042
lm5633.a03.10.g01880_p1	4016	8	0.027778	7	14.9256	4015
lm5633.a03.10.g01920_p1	13600	26	0.090278	26	50.5586	13600.3
lm5633.a03.10.g01950_p1	7604	15	0.052083	15	28.2677	7604
G6PD1_lm5633.a03.10.g02020_p1	22317	16	0.055556	28	82.9619	22316.8
lm5633.a03.10.g02030_p1	107996	59	0.204861	59	401.472	107996
G6PD1_lm5633.a03.10.g02050_p1	18527	21	0.072917	32	68.8708	18526.2
lm5633.a03.10.g02060_p1	202607	113	0.392361	105	753.131	202592
lm5633.a03.10.g02120_p1	158330	68	0.236111	64	588.547	158319
lm5633.a03.10.g02130_p1	19699	30	0.104167	32	73.0329	19645.8
lm5633.a03.10.g02180_p1	1099	7	0.024306	7	4.0855	1099
lm5633.a03.10.g02190_p1	56707	58	0.201389	52	210.777	56699
lm5633.a03.10.g02240_p1	32273	15	0.052083	13	119.966	32271
lm5633.a03.10.g02280_p1	4208	10	0.034722	10	15.6431	4208
EIF6_lm5633.a03.10.g02300_p1	11725	26	0.090278	22	43.5613	11718
lm5633.a03.10.g02330_p1	10465	8	0.027778	8	38.9034	10465
lm5633.a03.10.g02340_p1	3354	9	0.03125	7	12.461	3352
lm5633.a03.10.g02450_p1	18591	29	0.100694	27	69.1004	18588
VDAC5_lm5633.a03.10.g02460_p1	18140	8	0.027778	7	67.4238	18137
lm5633.a03.10.g02470_p1	3906	5	0.017361	5	14.5205	3906.02
lm5633.a03.10.g02510_p1	47227	16	0.055556	16	175.565	47227
lm5633.a03.10.g02550_p1	20251	23	0.079861	22	75.2788	20250
GAL83_lm5633.a03.10.g02590_p1	213329	153	0.53125	147	793	213317
lm5633.a03.10.g02600_p1	2068	7	0.024306	7	7.68773	2068
lm5633.a03.10.g02610_p1	90195	77	0.267361	73	335.283	90191
lm5633.a03.10.g02630_p1	7361	10	0.034722	9	27.3606	7360
lm5633.a03.10.g02640_p1	3412	6	0.020833	5	12.6828	3411.67
lm5633.a03.10.g02670_p1	88515	73	0.253472	68	329.03	88509
lm5633.a03.10.g02690_p1	6716	12	0.041667	11	24.9628	6715
WRKY4_lm5633.a03.10.g02700_p1	128457	85	0.295139	81	477.513	128451
EIF5A_lm5633.a03.10.g02710_p1	63644	45	0.15625	44	236.591	63643
lm5633.a03.10.g02770_p1	7519	8	0.027778	6	27.9442	7517
RPS3a_lm5633.a03.10.g02840_p1	23400	33	0.114583	31	86.9814	23398
lm5633.a03.10.g02850_p1	275	8	0.027778	8	1.02231	275
U2AF65B_lm5633.a03.10.g02910_p1	15344	40	0.138889	38	57.0297	15341
lm5633.a03.10.g02930_p1	13641	10	0.034722	9	50.7063	13640
COPG_lm5633.a03.10.g02940_p1	37311	25	0.086806	25	138.703	37311
lm5633.a03.10.g02970_p1	64411	38	0.131944	35	239.431	64407
lm5633.a03.10.g02980_p1	16753	20	0.069444	20	62.2788	16753
lm5633.a03.10.g03020_p1	9171	6	0.020833	5	34.0892	9170
lm5633.a03.10.g03030_p1	24066	27	0.09375	23	89.4461	24061
lm5633.a03.10.g03050_p1	18405	27	0.09375	25	68.4126	18403
lm5633.a03.10.g03170_p1	2291	5	0.017361	4	8.51301	2290
lm5633.a03.10.g03180_p1	21927	35	0.121528	33	81.5056	21925
lm5633.a03.10.g03240_p1	9397	17	0.059028	15	34.9256	9395
lm5633.a03.10.g03250_p1	4123	5	0.017361	3	15.3197	4121
lm5633.a03.10.g03380_p1	2751	8	0.027778	8	10.2268	2751
lm5633.a03.10.g03420_p1	1058	5	0.017361	5	3.93616	1058.83
lm5633.a03.10.g03440_p1	1970	5	0.017361	5	7.32342	1970
lm5633.a03.10.g03450_p1	23859	28	0.097222	26	88.684	23856
lm5633.a03.10.g03460_p1	130821	65	0.225694	62	486.297	130814
lm5633.a03.10.g03470_p1	24935	25	0.086806	23	92.684	24932
lm5633.a03.10.g03480_p1	29717	49	0.170139	48	110.468	29716
lm5633.a03.10.g03510_p1	5085	11	0.038194	8	18.8922	5082
lm5633.a03.10.g03540_p1	6543	14	0.048611	13	24.3197	6542
lm5633.a03.10.g03570_p1	1734	43	0.149306	43	6.4477	1734.43
lm5633.a03.10.g03580_p1	2201	18	0.0625	18	8.18216	2201
lm5633.a03.10.g03590_p1	2634	5	0.017361	5	9.79251	2634.18
lm5633.a03.10.g03600_p1	89744	86	0.298611	82	333.606	89740
lm5633.a03.10.g03610_p1	16807	17	0.059028	16	62.4737	16805.4
lm5633.a03.10.g03660_p1	4436	11	0.038194	10	16.487	4435
ATR1_lm5633.a03.10.g03670_p1	27599	45	0.15625	41	102.584	27595
lm5633.a03.10.g03700_p1	1154	6	0.020833	6	4.28996	1154
lm5633.a03.10.g03710_p1	19462	37	0.128472	34	72.3383	19459
lm5633.a03.10.g03820_p1	358	6	0.020833	6	1.33347	358.703
lm5633.a03.10.g03880_p1	49949	30	0.104167	28	185.677	49947
CUL4_lm5633.a03.10.g03910_p1	4804	6	0.020833	6	17.8587	4804
lm5633.a03.10.g03940_p1	7774	9	0.03125	8	28.8972	7773.35
lm5633.a03.10.g03960_p1	5806	13	0.045139	11	21.5771	5804.24
lm5633.a03.10.g03970_p1	3373	10	0.034722	10	12.5406	3373.42
CCC1_lm5633.a03.10.g03980_p1	1270	5	0.017361	5	4.72119	1270
lm5633.a03.10.g04030_p1	10767	16	0.055556	15	40.0254	10766.8
lm5633.a03.10.g04040_p1	13868	20	0.069444	22	51.5544	13868.1
lm5633.a03.10.g04110_p1	24592	21	0.072917	20	91.4103	24589.4
lm5633.a03.10.g04120_p1	4706	14	0.048611	13	17.4913	4705.17
lm5633.a03.10.g04140_p1	43391	90	0.3125	87	161.29	43387
CIPK9_lm5633.a03.10.g04150_p1	96356	106	0.368056	100	358.164	96346
CIPK23_lm5633.a03.10.g04160_p1	85926	43	0.149306	39	319.387	85915.2
INT2_lm5633.a03.10.g04250_p1	1107	5	0.017361	5	4.11524	1107
lm5633.a03.10.g04270_p1	10672	19	0.065972	17	39.6617	10669
lm5633.a03.10.g04280_p1	8414	8	0.027778	7	31.2751	8413
CIPK23_lm5633.a03.10.g04320_p1	132344	114	0.395833	106	491.932	132330
lm5633.a03.10.g04350_p1	15423	32	0.111111	30	57.3271	15421
lm5633.a03.10.g04380_p1	2287	7	0.024306	7	8.50186	2287
lm5633.a03.10.g04420_p1	11042	9	0.03125	9	41.0483	11042
lm5633.a03.10.g04460_p1	5955	12	0.041667	12	22.1376	5955
lm5633.a03.10.g04470_p1	6254	8	0.027778	6	23.2416	6252
lm5633.a03.10.g04480_p1	25942	17	0.059028	17	96.4387	25942
PSBR_lm5633.a03.10.g04540_p1	452528	231	0.802083	213	1682.06	452473
lm5633.a03.10.g04560_p1	8740	11	0.038194	11	32.4907	8740
lm5633.a03.10.g04630_p1	7198	8	0.027778	8	26.7584	7198
lm5633.a03.10.g04640_p1	58080	77	0.267361	72	215.888	58074
lm5633.a03.10.g04660_p1	1793	9	0.03125	9	6.66543	1793
lm5633.a03.10.g04700_p1	4713	10	0.034722	10	17.5205	4713
lm5633.a03.10.g04770_p1	1656	5	0.017361	3	6.1487	1654
lm5633.a03.10.g04780_p1	3057	7	0.024306	6	11.3602	3055.9
lm5633.a03.10.g04810_p1	2885	5	0.017361	5	10.7249	2885
lm5633.a03.10.g04820_p1	45829	44	0.152778	42	170.357	45826
lm5633.a03.10.g04850_p1	1697	8	0.027778	6	6.3015	1695.1
GSTU1_lm5633.a03.10.g04940_p1	128203	91	0.315972	87	476.561	128195
lm5633.a03.10.g04950_p1	20714	22	0.076389	22	77.0037	20714
lm5633.a03.10.g04960_p1	54578	46	0.159722	43	202.877	54574
lm5633.a03.10.g05010_p1	42359	34	0.118056	33	157.468	42358.8
lm5633.a03.10.g05040_p1	25747	9	0.03125	6	95.6807	25738.1
lm5633.a03.10.g05110_p1	20866	30	0.104167	28	77.5613	20864
lm5633.a03.10.g05120_p1	18450	16	0.055556	16	68.5874	18450
lm5633.a03.10.g05140_p1	5038	29	0.100694	29	18.7222	5036.27
lm5633.a03.10.g05150_p1	18890	12	0.041667	9	70.2045	18885
lm5633.a03.10.g05260_p1	78177	73	0.253472	69	290.597	78170.6
lm5633.a03.10.g05300_p1	5456	15	0.052083	13	20.2765	5454.39
lm5633.a03.10.g05360_p1	51444	32	0.111111	28	191.204	51434
lm5633.a03.10.g05380_p1	10700	10	0.034722	8	39.7658	10697
lm5633.a03.10.g05450_p1	39194	37	0.128472	34	145.691	39191
lm5633.a03.10.g05460_p1	2282	5	0.017361	5	8.48327	2282
lm5633.a03.10.g05630_p1	36808	42	0.145833	34	136.792	36797
lm5633.a03.10.g05770_p1	119158	51	0.177083	50	442.955	119155
lm5633.a03.10.g05780_p1	1876	6	0.020833	6	6.97398	1876
IRT2_lm5633.a03.10.g05810_p1	59959	56	0.194444	54	222.877	59954
IRT2_lm5633.a03.10.g05820_p1	8385	15	0.052083	14	30.5688	8223
IRT2_lm5633.a03.10.g05830_p1	2135	11	0.038194	11	7.9368	2135
lm5633.a03.10.g05860_p1	18091	7	0.024306	6	67.2491	18090
SEC10_lm5633.a03.10.g05910_p1	23970	48	0.166667	47	89.1067	23969.7
SEC10_lm5633.a03.10.g05940_p1	59169	84	0.291667	75	219.901	59153.3
lm5633.a03.10.g05950_p1	20982	28	0.097222	28	78	20982
lm5633.a03.10.g05960_p1	26313	29	0.100694	28	97.8141	26312
lm5633.a03.10.g05990_p1	845133	233	0.809028	216	3141.52	845069
lm5633.a03.10.g06040_p1	1130	7	0.024306	7	4.20088	1130.04
lm5633.a03.10.g06120_p1	151818	68	0.236111	77	564.329	151805
lm5633.a03.10.g06130_p1	151980	107	0.371528	117	564.916	151962
PBB1_lm5633.a03.10.g06250_p1	28980	41	0.142361	40	107.729	28979
lm5633.a03.10.g06260_p1	68890	22	0.076389	17	256.067	68882
lm5633.a03.10.g06270_p1	34106	19	0.065972	18	126.784	34105
GSTU1_lm5633.a03.10.g06300_p1	8712	11	0.038194	11	32.3887	8712.57
lm5633.a03.10.g06350_p1	22680	11	0.038194	8	84.3011	22677
lm5633.a03.10.g06370_p1	5815	5	0.017361	4	21.6134	5814
lm5633.a03.10.g06420_p1	52217	18	0.0625	14	194.052	52200
lm5633.a03.10.g06430_p1	12772	17	0.059028	16	47.4758	12771
lm5633.a03.10.g06440_p1	30363	29	0.100694	27	112.866	30361
lm5633.a03.10.g06450_p1	3418	12	0.041667	11	12.7026	3417
lm5633.a03.10.g06510_p1	22506	25	0.086806	24	83.6654	22506
lm5633.a03.10.g06520_p1	60953	30	0.104167	28	226.586	60951.8
lm5633.a03.10.g06530_p1	17268	11	0.038194	14	64.1953	17268.5
lm5633.a03.10.g06550_p1	8821	11	0.038194	20	32.7904	8820.62
lm5633.a03.10.g06570_p1	6205	6	0.020833	6	23.0669	6205
lm5633.a03.10.g06600_p1	6566	7	0.024306	7	24.4089	6566
lm5633.a03.10.g06620_p1	39061	16	0.055556	24	145.206	39060.4
lm5633.a03.10.g06630_p1	10713	17	0.059028	18	39.8279	10713.7
lm5633.a03.10.g06700_p1	73360	83	0.288194	74	272.521	73308
lm5633.a03.10.g06730_p1	33293	15	0.052083	14	123.758	33291
lm5633.a03.10.g06790_p1	42369	29	0.100694	29	157.506	42369
lm5633.a03.10.g06810_p1	498031	184	0.638889	168	1851.18	497969
lm5633.a03.10.g06900_p1	2303	5	0.017361	5	8.56134	2303
lm5633.a03.10.g06920_p1	10357	13	0.045139	13	38.5019	10357
lm5633.a03.10.g06930_p1	118530	43	0.149306	40	440.602	118522
lm5633.a03.10.g06950_p1	4028	15	0.052083	13	14.9628	4025
lm5633.a03.10.g06960_p1	12664	23	0.079861	22	47.0744	12663
lm5633.a03.10.g06970_p1	217805	95	0.329861	88	809.58	217777
lm5633.a03.10.g06990_p1	1054	9	0.03125	9	3.91822	1054
lm5633.a03.10.g07010_p1	73901	43	0.149306	43	274.726	73901.3
lm5633.a03.10.g07070_p1	75449	80	0.277778	77	280.465	75445
lm5633.a03.10.g07080_p1	124365	58	0.201389	51	462.283	124354
lm5633.a03.10.g07090_p1	8056	15	0.052083	14	29.9476	8055.9
lm5633.a03.10.g07100_p1	37567	28	0.097222	27	139.649	37565.7
GSTL3_lm5633.a03.10.g07120_p1	112329	78	0.270833	70	417.541	112319
lm5633.a03.10.g07140_p1	6585	13	0.045139	12	24.4721	6583
lm5633.a03.10.g07150_p1	4364	5	0.017361	4	16.2156	4362
lm5633.a03.10.g07160_p1	6351	10	0.034722	8	23.6022	6349
lm5633.a03.10.g07170_p1	4576	10	0.034722	10	17.0112	4576
lm5633.a03.10.g07190_p1	2326	9	0.03125	9	8.64684	2326
lm5633.a03.10.g07230_p1	6948	16	0.055556	15	25.8253	6947
lm5633.a03.10.g07290_p1	2487	16	0.055556	16	9.24808	2487.73
lm5633.a03.10.g07340_p1	850	5	0.017361	4	3.15613	849
lm5633.a03.10.g07410_p1	26224	29	0.100694	28	97.4863	26223.8
lm5633.a03.10.g07420_p1	6516	8	0.027778	8	24.2231	6516
lm5633.a03.10.g07430_p1	13216	15	0.052083	15	49.1328	13216.7
lm5633.a03.10.g07450_p1	5540	12	0.041667	12	20.5948	5540
lm5633.a03.10.g07460_p1	201000	145	0.503472	135	747.104	200971
lm5633.a03.10.g07480_p1	3089	9	0.03125	8	11.4795	3088
lm5633.a03.10.g07540_p1	12151	16	0.055556	16	45.171	12151
lm5633.a03.10.g07620_p1	2415	8	0.027778	6	8.97026	2413
lm5633.a03.10.g07650_p1	19315	28	0.097222	27	71.7993	19314
lm5633.a03.10.g07710_p1	6091	5	0.017361	5	22.6431	6091
lm5633.a03.10.g07750_p1	19076	19	0.065972	18	70.9071	19074
lm5633.a03.10.g07860_p1	575	5	0.017361	5	2.1383	575.204
lm5633.a03.10.g07870_p1	73969	88	0.305556	80	274.931	73956.5
lm5633.a03.10.g07880_p1	4972	11	0.038194	11	18.4833	4972
lm5633.a03.10.g07890_p1	4324	16	0.055556	15	16.0706	4323
lm5633.a03.10.g07900_p1	34656	67	0.232639	63	128.814	34650.8
lm5633.a03.10.g07920_p1	13403	32	0.111111	32	49.8253	13403
lm5633.a03.10.g08060_p1	8196	6	0.020833	5	30.461	8194
lm5633.a03.10.g08070_p1	17852	9	0.03125	7	66.3532	17849
lm5633.a03.10.g08090_p1	222	6	0.020833	6	0.825279	222
lm5633.a03.10.g08200_p1	2576	10	0.034722	10	9.57621	2576
lm5633.a03.10.g08210_p1	20878	29	0.100694	27	77.5978	20873.8
lm5633.a03.10.g08220_p1	64849	50	0.173611	44	241.034	64838
lm5633.a03.10.g08240_p1	32117	32	0.111111	32	119.394	32117
lm5633.a03.10.g08370_p1	5700	14	0.048611	14	21.1896	5700
lm5633.a03.10.g08390_p1	1233	9	0.03125	9	4.58531	1233.45
lm5633.a03.10.g08420_p1	10288	14	0.048611	14	38.2442	10287.7
lm5633.a03.10.g08440_p1	7064	13	0.045139	13	26.2602	7064
lm5633.a03.10.g08520_p1	20129	23	0.079861	21	74.8242	20127.7
lm5633.a03.10.g08540_p1	5746	10	0.034722	9	21.3575	5745.17
lm5633.a03.10.g08680_p1	4057	8	0.027778	7	15.0781	4056
lm5633.a03.10.g08700_p1	7341	17	0.059028	17	27.29	7341
GPT1_lm5633.a03.10.g08740_p1	16604	21	0.072917	20	61.7175	16602
lm5633.a03.10.g08770_p1	585	7	0.024306	7	2.17472	585
lm5633.a03.10.g08820_p1	387	7	0.024306	7	1.44162	387.795
lm5633.a03.10.g08850_p1	6659	6	0.020833	6	24.7547	6659
lm5633.a03.10.g08870_p1	21001	21	0.072917	20	78.0599	20998.1
lm5633.a03.10.g08920_p1	9561	8	0.027778	7	35.5412	9560.57
lm5633.a03.10.g08930_p1	4590	12	0.041667	12	17.066	4590.76
lm5633.a03.10.g09080_p1	8108	11	0.038194	11	30.1436	8108.62
lm5633.a03.10.g09160_p1	3328	7	0.024306	7	12.3718	3328
lm5633.a03.10.g09170_p1	6305	12	0.041667	11	23.4312	6303
lm5633.a03.10.g09190_p1	41771	32	0.111111	28	155.256	41764
lm5633.a03.10.g09230_p1	7761	10	0.034722	10	28.8531	7761.49
lm5633.a03.10.g09250_p1	4533	11	0.038194	13	16.8538	4533.67
lm5633.a03.10.g09260_p1	254	6	0.020833	6	0.94455	254.084
lm5633.a03.10.g09280_p1	21789	12	0.041667	12	81	21789
lm5633.a03.10.g09290_p1	32261	42	0.145833	39	119.911	32256
lm5633.a03.10.g09300_p1	73509	65	0.225694	61	273.253	73505
lm5633.a03.10.g09320_p1	40989	41	0.142361	40	152.372	40988
lm5633.a03.10.g09330_p1	29127	17	0.059028	16	108.275	29126
lm5633.a03.10.g09340_p1	8761	15	0.052083	15	32.5688	8761
lm5633.a03.10.g09350_p1	7169	13	0.045139	11	26.6394	7166
lm5633.a03.10.g09370_p1	4437	5	0.017361	5	16.4944	4437
lm5633.a03.10.g09390_p1	10284	18	0.0625	17	38.2268	10283
lm5633.a03.10.g09440_p1	3790	5	0.017361	4	14.0855	3789
lm5633.a03.10.g09470_p1	30061	45	0.15625	43	111.746	30059.6
lm5633.a03.10.g09480_p1	14469	30	0.104167	29	53.7836	14467.8
lm5633.a03.10.g09490_p1	44264	40	0.138889	40	164.553	44264.7
lm5633.a03.10.g09500_p1	9717	11	0.038194	11	36.1251	9717.64
lm5633.a03.10.g09520_p1	105478	32	0.111111	30	392.091	105472
lm5633.a03.10.g09540_p1	15479	6	0.020833	6	57.5447	15479.5
lm5633.a03.10.g09580_p1	12769	9	0.03125	8	47.4647	12768
lm5633.a03.10.g09590_p1	47299	39	0.135417	38	175.829	47298
lm5633.a03.10.g09600_p1	8725	17	0.059028	14	32.4238	8722
lm5633.a03.10.g09630_p1	49997	46	0.159722	46	185.863	49997
lm5633.a03.10.g09690_p1	20724	19	0.065972	16	77.0186	20718
lm5633.a03.10.g09800_p1	18205	27	0.09375	26	67.6729	18204
lm5633.a03.10.g09820_p1	7470	17	0.059028	16	27.7658	7469
STP1_lm5633.a03.10.g09850_p1	8182	10	0.034722	10	30.4164	8182
lm5633.a03.10.g09860_p1	5451	12	0.041667	12	20.2639	5451
lm5633.a03.10.g09870_p1	38485	36	0.125	32	143.048	38480
lm5633.a03.10.g09920_p1	9954	12	0.041667	11	37.0031	9953.83
lm5633.a03.10.g09950_p1	188	8	0.027778	8	0.698885	188
lm5633.a03.10.g09960_p1	2831	6	0.020833	6	10.5242	2831
lm5633.a03.10.g10030_p1	16575	11	0.038194	11	61.6171	16575
lm5633.a03.10.g10060_p1	8309	32	0.111111	31	30.8848	8308
lm5633.a03.10.g10070_p1	9944	13	0.045139	11	36.9591	9942
lm5633.a03.10.g10090_p1	16400	22	0.076389	22	60.9665	16400
TIC20_lm5633.a03.10.g10100_p1	4557	7	0.024306	7	16.9405	4557
lm5633.a03.10.g10110_p1	2505	7	0.024306	7	9.31227	2505
lm5633.a03.10.g10140_p1	1100	5	0.017361	5	4.08922	1100
lm5633.a03.10.g10170_p1	1883	6	0.020833	6	7	1883
lm5633.a03.10.g10220_p1	12882	13	0.045139	12	47.886	12881.4
lm5633.a03.10.g10230_p1	7905	9	0.03125	9	29.3892	7905.7
lm5633.a03.10.g10250_p1	3115	7	0.024306	7	11.5802	3115.07
lm5633.a03.10.g10320_p1	16696	9	0.03125	9	62.0669	16696
lm5633.a03.10.g10360_p1	79374	28	0.097222	25	295.048	79368
lm5633.a03.105.g00010_p1	265	10	0.034722	10	0.986171	265.28
lm5633.a03.105.g00020_p1	38596	24	0.083333	23	143.478	38595.5
lm5633.a03.107.g00020_p1	14518	8	0.027778	8	53.9703	14518
lm5633.a03.109.g00010_p1	621	8	0.027778	6	2.29891	618.408
lm5633.a03.1098.g00010_p1	2582	7	0.024306	7	9.59926	2582.2
lm5633.a03.11.g00080_p1	5470	9	0.03125	5	20.323	5466.89
RAB11_lm5633.a03.11.g00090_p1	1444	14	0.048611	12	5.3616	1442.27
lm5633.a03.11.g00160_p1	194590	102	0.354167	91	723.308	194570
lm5633.a03.11.g00170_p1	184031	117	0.40625	104	684.037	184006
lm5633.a03.11.g00180_p1	4723	5	0.017361	5	17.5576	4723
lm5633.a03.11.g00230_p1	29429	28	0.097222	24	109.388	29425.5
lm5633.a03.11.g00240_p1	31209	40	0.138889	39	116.018	31208.9
lm5633.a03.11.g00260_p1	8770	16	0.055556	16	32.6028	8770.16
lm5633.a03.11.g00270_p1	21879	22	0.076389	22	81.3346	21879
HEME2_lm5633.a03.11.g00300_p1	15161	15	0.052083	14	56.3569	15160
lm5633.a03.11.g00380_p1	6515	11	0.038194	11	24.2193	6515
lm5633.a03.11.g00400_p1	1077	6	0.020833	5	4	1076
lm5633.a03.11.g00440_p1	7428	20	0.069444	18	27.6091	7426.84
lm5633.a03.11.g00460_p1	54376	34	0.118056	33	202.134	54374.1
lm5633.a03.11.g00470_p1	5394	17	0.059028	16	20.0497	5393.38
lm5633.a03.11.g00480_p1	411	6	0.020833	8	1.52477	410.164
RAB11_lm5633.a03.11.g00530_p1	41961	30	0.104167	29	155.988	41960.7
lm5633.a03.11.g00540_p1	410	5	0.017361	5	1.52458	410.113
FBP_lm5633.a03.11.g00580_p1	123699	97	0.336806	90	459.818	123691
lm5633.a03.11.g00600_p1	16502	28	0.097222	24	60.7732	16348
ASA1_lm5633.a03.11.g00620_p1	416	5	0.017361	5	1.54647	416
lm5633.a03.11.g00630_p1	7046	14	0.048611	14	26.1933	7046
PAC1_lm5633.a03.11.g00690_p1	14510	22	0.076389	22	53.9405	14510
lm5633.a03.11.g00700_p1	706	5	0.017361	5	2.62453	706
lm5633.a03.11.g00740_p1	61339	57	0.197917	57	228.026	61339
lm5633.a03.11.g00810_p1	9666	28	0.097222	28	35.9331	9666
lm5633.a03.11.g00820_p1	85313	61	0.211806	59	317.141	85311
lm5633.a03.11.g00890_p1	1542	14	0.048611	14	5.73551	1542.85
lm5633.a03.11.g00900_p1	27396	38	0.131944	38	101.844	27396
lm5633.a03.11.g00930_p1	8731	12	0.041667	12	32.4609	8731.98
lm5633.a03.11.g00960_p1	9984	19	0.065972	18	37.1145	9983.81
lm5633.a03.11.g00970_p1	2191	5	0.017361	4	8.14384	2190.69
lm5633.a03.11.g00980_p1	70	5	0.017361	5	0.262085	70.501
lm5633.a03.11.g00990_p1	411401	190	0.659722	175	1529.24	411365
RA_lm5633.a03.11.g01000_p1	38451	53	0.184028	47	142.911	38443
RA_lm5633.a03.11.g01010_p1	717710	245	0.850694	229	2667.72	717617
TOC75_lm5633.a03.11.g01030_p1	1043	7	0.024306	7	3.8802	1043.77
PRPL10_lm5633.a03.11.g01100_p1	68865	56	0.194444	54	255.989	68861
lm5633.a03.11.g01110_p1	359430	167	0.579861	160	1336.1	359410
lm5633.a03.11.g01130_p1	4715	7	0.024306	9	17.5292	4715.35
lm5633.a03.11.g01140_p1	27909	31	0.107639	29	103.733	27904.1
lm5633.a03.11.g01150_p1	28447	34	0.118056	33	105.743	28445
lm5633.a03.11.g01160_p1	7729	19	0.065972	19	28.7323	7729
lm5633.a03.11.g01170_p1	24103	51	0.177083	51	89.6022	24103
lm5633.a03.11.g01180_p1	24347	42	0.145833	39	90.4796	24339
lm5633.a03.11.g01190_p1	16934	23	0.079861	19	62.9368	16930
lm5633.a03.11.g01200_p1	47982	71	0.246528	70	178.368	47981
lm5633.a03.11.g01210_p1	125086	22	0.076389	19	464.989	125082
lm5633.a03.11.g01250_p1	46648	67	0.232639	60	173.375	46638
lm5633.a03.11.g01260_p1	22809	26	0.090278	26	84.7918	22809
LHCA1_lm5633.a03.11.g01270_p1	100339	65	0.225694	59	372.946	100322
lm5633.a03.11.g01280_p1	23467	10	0.034722	10	87.2412	23467.9
lm5633.a03.11.g01290_p1	7197	14	0.048611	14	26.7571	7197.65
LHCA1_lm5633.a03.11.g01310_p1	72319	102	0.354167	97	268.805	72308.5
lm5633.a03.11.g01350_p1	12350	22	0.076389	20	45.9034	12348
UXS1_lm5633.a03.11.g01380_p1	36548	27	0.09375	27	135.866	36548
lm5633.a03.11.g01400_p1	32719	29	0.100694	29	121.632	32719
lm5633.a03.11.g01410_p1	12556	25	0.086806	21	46.6555	12550.3
lm5633.a03.11.g01420_p1	15860	23	0.079861	23	58.9616	15860.7
lm5633.a03.11.g01430_p1	10695	8	0.027778	8	39.7584	10695
lm5633.a03.11.g01440_p1	25745	13	0.045139	13	95.7063	25745
lm5633.a03.11.g01460_p1	7245	8	0.027778	8	26.9368	7245.99
lm5633.a03.11.g01480_p1	4519	14	0.048611	14	16.7993	4519
lm5633.a03.11.g01510_p1	47595	31	0.107639	30	176.929	47594
lm5633.a03.11.g01540_p1	430	5	0.017361	5	1.59858	430.019
lm5633.a03.11.g01640_p1	204211	112	0.388889	104	759.097	204197
lm5633.a03.11.g01650_p1	14175	31	0.107639	29	52.6877	14173
lm5633.a03.11.g01660_p1	366	5	0.017361	4	1.35688	365
lm5633.a03.11.g01670_p1	104327	120	0.416667	116	387.807	104320
lm5633.a03.11.g01690_p1	19778	51	0.177083	48	73.5093	19774
lm5633.a03.11.g01720_p1	3223	10	0.034722	9	11.9777	3222
lm5633.a03.11.g01740_p1	21632	20	0.069444	18	80.4089	21630
lm5633.a03.11.g01750_p1	5685	20	0.069444	18	21.119	5681
lm5633.a03.11.g01760_p1	5715	13	0.045139	13	21.2453	5715
lm5633.a03.11.g01770_p1	16124	12	0.041667	11	59.9368	16123
RPS23_lm5633.a03.11.g01780_p1	16207	35	0.121528	30	60.2268	16201
lm5633.a03.11.g01790_p1	7092	11	0.038194	11	26.3643	7092
lm5633.a03.11.g01810_p1	2951	13	0.045139	13	10.9703	2951
lm5633.a03.11.g01820_p1	2382	6	0.020833	5	8.8513	2381
lm5633.a03.11.g01830_p1	10932	19	0.065972	19	40.6394	10932
lm5633.a03.11.g01840_p1	64528	34	0.118056	34	239.881	64528
lm5633.a03.11.g01850_p1	31122	51	0.177083	48	115.684	31119
lm5633.a03.11.g01860_p1	20528	38	0.131944	35	76.2937	20523
lm5633.a03.11.g01870_p1	4179	10	0.034722	10	15.5353	4179
lm5633.a03.11.g01890_p1	50274	62	0.215278	60	186.881	50271
lm5633.a03.11.g01920_p1	62	5	0.017361	5	0.230483	62
lm5633.a03.11.g01940_p1	13284	14	0.048611	12	49.3755	13282
PDC1_lm5633.a03.11.g01960_p1	8600	9	0.03125	8	31.9665	8599
lm5633.a03.11.g01970_p1	9517	15	0.052083	15	35.3792	9517
lm5633.a03.11.g02000_p1	1580	7	0.024306	7	5.87465	1580.28
lm5633.a03.11.g02010_p1	2841	5	0.017361	4	10.5578	2840.03
lm5633.a03.11.g02040_p1	13903	9	0.03125	9	51.6855	13903.4
lm5633.a03.11.g02050_p1	2600	5	0.017361	5	9.66902	2600.97
lm5633.a03.11.g02070_p1	9453	10	0.034722	9	35.1397	9452.59
lm5633.a03.11.g02100_p1	729	13	0.045139	12	2.70632	728
lm5633.a03.11.g02110_p1	12	5	0.017361	5	0.04461	12
lm5633.a03.11.g02140_p1	4007	12	0.041667	12	14.8959	4007
HAK8_lm5633.a03.11.g02190_p1	2781	16	0.055556	16	10.3384	2781.03
FABD_lm5633.a03.11.g02220_p1	4908	11	0.038194	10	18.2379	4906
FABD_lm5633.a03.11.g02230_p1	16670	16	0.055556	16	61.9703	16670
lm5633.a03.11.g02240_p1	2682	8	0.027778	7	9.96654	2681
lm5633.a03.11.g02280_p1	2734	8	0.027778	8	10.1636	2734
lm5633.a03.11.g02290_p1	2706	7	0.024306	6	10.052	2704
lm5633.a03.11.g02300_p1	5238	5	0.017361	4	19.4684	5237
lm5633.a03.11.g02320_p1	36707	15	0.052083	11	136.439	36702
UBA1_lm5633.a03.11.g02330_p1	31362	25	0.086806	24	116.584	31361
lm5633.a03.11.g02340_p1	2738	9	0.03125	9	10.1784	2738
lm5633.a03.11.g02350_p1	229426	78	0.270833	75	852.862	229420
HAK8_lm5633.a03.11.g02530_p1	77561	31	0.107639	31	288.334	77562
lm5633.a03.11.g02550_p1	25954	48	0.166667	43	96.4535	25946
lm5633.a03.11.g02600_p1	38195	21	0.072917	20	141.985	38194
lm5633.a03.11.g02610_p1	32545	37	0.128472	33	120.963	32539
lm5633.a03.11.g02620_p1	93	6	0.020833	6	0.345725	93
lm5633.a03.11.g02630_p1	952	7	0.024306	7	3.53903	952
lm5633.a03.11.g02650_p1	22083	10	0.034722	8	82.0743	22078
lm5633.a03.11.g02660_p1	3461	7	0.024306	5	12.8587	3459
lm5633.a03.11.g02670_p1	15058	8	0.027778	7	55.9703	15056
lm5633.a03.11.g02680_p1	31730	35	0.121528	34	117.935	31724.6
lm5633.a03.11.g02690_p1	19517	41	0.142361	39	72.5479	19515.4
lm5633.a03.11.g02700_p1	13684	24	0.083333	23	50.8642	13682.5
lm5633.a03.11.g02720_p1	24004	14	0.048611	10	89.2193	24000
lm5633.a03.11.g02760_p1	5478	11	0.038194	11	20.3643	5478
lm5633.a03.11.g02780_p1	13476	21	0.072917	20	50.0929	13475
lm5633.a03.11.g02820_p1	129866	62	0.215278	60	482.766	129864
lm5633.a03.11.g02830_p1	41581	38	0.131944	38	154.576	41581
lm5633.a03.11.g02870_p1	9384	12	0.041667	11	34.881	9383
lm5633.a03.11.g02880_p1	5443	10	0.034722	10	20.2342	5443
lm5633.a03.11.g02940_p1	11592	25	0.086806	23	43.0855	11590
lm5633.a03.11.g02970_p1	20138	13	0.045139	12	74.8587	20137
lm5633.a03.11.g02990_p1	52315	49	0.170139	44	194.461	52310
lm5633.a03.11.g03000_p1	51548	33	0.114583	27	191.595	51539
lm5633.a03.11.g03030_p1	2910	7	0.024306	6	10.8141	2909
lm5633.a03.11.g03040_p1	134312	93	0.322917	88	499.271	134304
lm5633.a03.11.g03050_p1	4880	8	0.027778	8	18.1413	4880
GSTU1_lm5633.a03.11.g03060_p1	16289	18	0.0625	19	60.5418	16285.7
lm5633.a03.11.g03170_p1	7484	13	0.045139	11	27.8141	7482
lm5633.a03.11.g03210_p1	2659	5	0.017361	5	9.88476	2659
lm5633.a03.11.g03250_p1	29357	14	0.048611	12	109.112	29351
lm5633.a03.11.g03260_p1	26903	9	0.03125	9	100.011	26903
lm5633.a03.11.g03280_p1	42783	42	0.145833	41	159.044	42782.9
lm5633.a03.11.g03320_p1	24911	24	0.083333	23	92.6022	24910
lm5633.a03.11.g03330_p1	16502	9	0.03125	8	61.342	16501
lm5633.a03.11.g03460_p1	4851	12	0.041667	9	18.0223	4848
lm5633.a03.11.g03560_p1	6035	11	0.038194	11	22.4363	6035.36
lm5633.a03.11.g03670_p1	84166	89	0.309028	81	312.844	84155
GFPT2_lm5633.a03.11.g03700_p1	11637	13	0.045139	12	43.2565	11636
ASD1_lm5633.a03.11.g03720_p1	58642	60	0.208333	59	217.996	58641
lm5633.a03.11.g03800_p1	19856	18	0.0625	14	73.7918	19850
lm5633.a03.11.g03830_p1	5445	12	0.041667	12	20.2416	5445
lm5633.a03.11.g03840_p1	26223	19	0.065972	18	97.4796	26222
lm5633.a03.11.g03850_p1	20173	30	0.104167	26	74.9703	20167
lm5633.a03.11.g03860_p1	49968	42	0.145833	41	185.747	49966
lm5633.a03.11.g03910_p1	65299	44	0.152778	44	242.747	65299
lm5633.a03.11.g03950_p1	1178	6	0.020833	8	4.38155	1178.64
ETR1_lm5633.a03.11.g04000_p1	4647	5	0.017361	11	17.2716	4646.05
ETR1_lm5633.a03.11.g04070_p1	24008	8	0.027778	14	89.2452	24007
lm5633.a03.11.g04100_p1	4492	5	0.017361	5	16.6989	4492
lm5633.a03.11.g04150_p1	10336	17	0.059028	15	38.4164	10334
lm5633.a03.11.g04180_p1	88476	36	0.125	33	328.892	88472
lm5633.a03.11.g04190_p1	188913	127	0.440972	118	702.223	188898
lm5633.a03.11.g04210_p1	40909	21	0.072917	21	152.078	40909
lm5633.a03.11.g04220_p1	5456	10	0.034722	10	20.2825	5456
lm5633.a03.11.g04230_p1	925	5	0.017361	7	3.43745	924.675
lm5633.a03.11.g04240_p1	9330	18	0.0625	20	34.6713	9326.57
lm5633.a03.11.g04270_p1	4169	7	0.024306	6	15.4944	4168
lm5633.a03.11.g04300_p1	7167	19	0.065972	20	26.6298	7163.43
lm5633.a03.11.g04310_p1	3961	9	0.03125	10	14.7187	3959.32
ACBP_lm5633.a03.11.g04350_p1	3018	9	0.03125	9	11.2193	3018
lm5633.a03.11.g04360_p1	18636	18	0.0625	17	69.2751	18635
lm5633.a03.11.g04400_p1	993	5	0.017361	3	3.68402	991
lm5633.a03.11.g04410_p1	3153	12	0.041667	12	11.7212	3153
lm5633.a03.11.g04440_p1	9308	12	0.041667	12	34.6022	9308
lm5633.a03.11.g04480_p1	7424	12	0.041667	11	27.5948	7423
lm5633.a03.11.g04490_p1	13542	25	0.086806	23	50.3346	13540
NOP5_lm5633.a03.11.g04520_p1	405	5	0.017361	5	1.50558	405
lm5633.a03.11.g04570_p1	498	5	0.017361	5	1.85229	498.267
lm5633.a03.11.g04630_p1	188	12	0.041667	12	0.699599	188.192
lm5633.a03.11.g04700_p1	54510	71	0.246528	64	202.606	54501
BMY3_lm5633.a03.11.g04710_p1	13159	23	0.079861	20	48.8996	13154
lm5633.a03.11.g04770_p1	108394	86	0.298611	108	402.918	108385
lm5633.a03.11.g04810_p1	19511	31	0.107639	58	72.5319	19511.1
lm5633.a03.11.g04820_p1	3347	8	0.027778	8	12.4424	3347
lm5633.a03.11.g04880_p1	4263	41	0.142361	41	15.8503	4263.73
lm5633.a03.11.g04900_p1	86707	74	0.256944	69	322.297	86698
lm5633.a03.11.g04910_p1	25059	28	0.097222	24	93.1301	25052
lm5633.a03.11.g04950_p1	2348	5	0.017361	4	8.72491	2347
lm5633.a03.11.g04960_p1	14958	25	0.086806	24	55.6054	14957.9
lm5633.a03.11.g04980_p1	1799	5	0.017361	3	6.6803	1797
lm5633.a03.11.g05020_p1	882	8	0.027778	8	3.27881	882
lm5633.a03.11.g05030_p1	23899	23	0.079861	22	88.8333	23896.2
lm5633.a03.11.g05070_p1	72580	33	0.114583	32	269.784	72572
lm5633.a03.11.g05090_p1	97197	15	0.052083	12	361.272	97182.1
lm5633.a03.11.g05140_p1	2856	5	0.017361	5	10.6171	2856
lm5633.a03.11.g05210_p1	6360	11	0.038194	10	23.6428	6359.92
lm5633.a03.11.g05220_p1	5136	12	0.041667	12	19.0929	5136
lm5633.a03.11.g05230_p1	2662	8	0.027778	8	9.89591	2662
lm5633.a03.11.g05240_p1	3338	7	0.024306	7	12.4089	3338
lm5633.a03.11.g05300_p1	9428	13	0.045139	20	35.0372	9425
lm5633.a03.11.g05310_p1	25509	22	0.076389	22	94.83	25509.3
lm5633.a03.11.g05320_p1	14438	14	0.048611	22	53.6729	14438
lm5633.a03.11.g05340_p1	28290	31	0.107639	29	105.16	28288
lm5633.a03.11.g05350_p1	6377	18	0.0625	15	23.6914	6373
lm5633.a03.11.g05380_p1	27583	17	0.059028	16	102.532	27581
lm5633.a03.11.g05460_p1	38379	31	0.107639	30	142.658	38375
lm5633.a03.11.g05480_p1	96646	68	0.236111	65	359.268	96643
lm5633.a03.11.g05490_p1	95430	83	0.288194	80	354.747	95427
lm5633.a03.11.g05520_p1	9680	16	0.055556	15	35.9814	9679
lm5633.a03.11.g05530_p1	11781	9	0.03125	9	43.7955	11781
lm5633.a03.11.g05550_p1	6398	20	0.069444	20	23.7844	6398
PRPL1_lm5633.a03.11.g05570_p1	3043	9	0.03125	8	11.3086	3042
lm5633.a03.11.g05580_p1	20273	27	0.09375	26	75.3606	20272
lm5633.a03.11.g05600_p1	24379	17	0.059028	16	90.6245	24378
lm5633.a03.11.g05620_p1	11110	5	0.017361	6	41.303	11110.5
lm5633.a03.11.g05650_p1	4677	14	0.048611	11	17.3755	4674
lm5633.a03.11.g05670_p1	1218	5	0.017361	4	4.52416	1217
VLN2_lm5633.a03.11.g05700_p1	5609	10	0.034722	10	20.8533	5609.54
lm5633.a03.11.g05720_p1	3874	8	0.027778	7	14.3978	3873
lm5633.a03.11.g05750_p1	4461	11	0.038194	11	16.5859	4461.61
CHLH_lm5633.a03.11.g05760_p1	118321	70	0.243056	64	439.589	118250
CHLH_lm5633.a03.11.g05770_p1	98593	82	0.284722	82	366.516	98592.9
LACS7_lm5633.a03.11.g05790_p1	4823	5	0.017361	5	17.9308	4823.39
CHLH_lm5633.a03.11.g05800_p1	216249	81	0.28125	77	803.802	216223
lm5633.a03.11.g05820_p1	59909	61	0.211806	83	222.707	59908.1
lm5633.a03.11.g05840_p1	39488	48	0.166667	42	146.767	39480.2
lm5633.a03.11.g05850_p1	49931	52	0.180556	73	185.612	49929.7
lm5633.a03.11.g05860_p1	6241	16	0.055556	13	23.1896	6238
lm5633.a03.11.g05880_p1	10097	10	0.034722	7	37.5242	10094
lm5633.a03.11.g05890_p1	1421	5	0.017361	5	5.28253	1421
PPH_lm5633.a03.11.g05920_p1	4485	9	0.03125	6	16.6617	4482
PPH_lm5633.a03.11.g05930_p1	2733	7	0.024306	7	10.1599	2733
lm5633.a03.11.g05950_p1	27770	27	0.09375	26	103.233	27769.5
lm5633.a03.11.g05980_p1	24503	27	0.09375	26	91.0872	24502.5
lm5633.a03.11.g06000_p1	30453	25	0.086806	24	113.204	30452
MBB1_lm5633.a03.11.g06020_p1	19891	15	0.052083	15	73.9442	19891
SPT16_lm5633.a03.11.g06060_p1	107173	57	0.197917	55	398.394	107168
PER1_lm5633.a03.11.g06070_p1	50917	67	0.232639	63	189.264	50912
lm5633.a03.11.g06080_p1	31875	46	0.159722	46	118.495	31875.2
lm5633.a03.11.g06090_p1	33247	34	0.118056	30	123.581	33243.2
lm5633.a03.11.g06110_p1	15638	16	0.055556	14	58.1264	15636
lm5633.a03.11.g06120_p1	16195	19	0.065972	18	60.2041	16194.9
lm5633.a03.11.g06130_p1	21993	27	0.09375	24	81.7215	21983.1
lm5633.a03.11.g06200_p1	6024	15	0.052083	14	22.3868	6022.05
lm5633.a03.11.g06230_p1	11285	19	0.065972	18	41.945	11283.2
lm5633.a03.11.g06270_p1	10360	14	0.048611	13	38.511	10359.5
lm5633.a03.11.g06280_p1	1841	6	0.020833	5	6.84126	1840.3
lm5633.a03.11.g06290_p1	6938	6	0.020833	5	25.789	6937.23
lm5633.a03.11.g06300_p1	1772	6	0.020833	6	6.59002	1772.71
lm5633.a03.11.g06320_p1	418	5	0.017361	6	1.55396	418.016
lm5633.a03.11.g06340_p1	3632	5	0.017361	4	13.4981	3631
lm5633.a03.11.g06360_p1	23080	7	0.024306	6	85.7918	23078
lm5633.a03.11.g06420_p1	23740	14	0.048611	14	88.2528	23740
lm5633.a03.11.g06430_p1	2250	7	0.024306	6	8.36059	2249
RBX1_lm5633.a03.11.g06440_p1	15622	27	0.09375	26	58.0706	15621
lm5633.a03.11.g06480_p1	19488	23	0.079861	19	72.4275	19483
lm5633.a03.11.g06490_p1	11941	15	0.052083	12	44.3755	11937
lm5633.a03.11.g06510_p1	719	5	0.017361	4	2.66914	718
lm5633.a03.11.g06530_p1	6148	15	0.052083	14	22.8549	6147.96
lm5633.a03.11.g06560_p1	11824	13	0.045139	12	43.9517	11823
CIPK1_lm5633.a03.11.g06600_p1	2661	8	0.027778	7	9.88847	2660
lm5633.a03.11.g06650_p1	12733	36	0.125	36	47.338	12733.9
lm5633.a03.11.g06680_p1	711	5	0.017361	5	2.64643	711.89
lm5633.a03.11.g06690_p1	7090	21	0.072917	20	26.3535	7089.1
lm5633.a03.11.g06800_p1	18021	28	0.097222	25	66.9809	18017.9
PIF3_lm5633.a03.11.g06810_p1	1939	7	0.024306	7	7.20818	1939
lm5633.a03.11.g06830_p1	1565	6	0.020833	5	5.81413	1564
lm5633.a03.11.g06840_p1	8766	9	0.03125	8	32.5836	8765
lm5633.a03.11.g06850_p1	2723	6	0.020833	6	10.1227	2723
lm5633.a03.11.g06860_p1	2882	17	0.059028	16	10.71	2881
lm5633.a03.11.g06870_p1	23828	25	0.086806	24	88.5762	23827
lm5633.a03.11.g06880_p1	11718	20	0.069444	19	43.5576	11717
lm5633.a03.11.g06890_p1	38554	45	0.15625	43	143.294	38546
lm5633.a03.11.g06950_p1	565	5	0.017361	5	2.10037	565
lm5633.a03.11.g06970_p1	173481	106	0.368056	99	644.881	173473
lm5633.a03.11.g07000_p1	30936	27	0.09375	22	114.978	30929
lm5633.a03.11.g07040_p1	11569	13	0.045139	12	43.0037	11568
lm5633.a03.11.g07050_p1	28026	30	0.104167	29	104.182	28025
lm5633.a03.11.g07060_p1	13928	25	0.086806	24	51.7732	13927
lm5633.a03.11.g07070_p1	11007	11	0.038194	11	40.9182	11007
lm5633.a03.11.g07110_p1	25144	45	0.15625	40	93.4424	25136
lm5633.a03.11.g07120_p1	8227	17	0.059028	16	30.5799	8226
lm5633.a03.11.g07130_p1	4535	8	0.027778	12	16.8543	4533.8
lm5633.a03.11.g07170_p1	13234	11	0.038194	13	49.1861	13231.1
lm5633.a03.11.g07200_p1	4306	9	0.03125	9	16.0074	4306
lm5633.a03.11.g07240_p1	189830	131	0.454861	120	705.613	189810
lm5633.a03.11.g07280_p1	4933	12	0.041667	10	18.3309	4931
lm5633.a03.11.g07310_p1	2394	10	0.034722	9	8.89591	2393
lm5633.a03.11.g07330_p1	8325	13	0.045139	13	30.948	8325
SAE2_lm5633.a03.11.g07350_p1	37592	19	0.065972	19	139.747	37592
OASA1_lm5633.a03.11.g07360_p1	33901	17	0.059028	17	126.026	33901
lm5633.a03.11.g07410_p1	29542	7	0.024306	5	109.81	29539
lm5633.a03.11.g07430_p1	5178	7	0.024306	6	19.2453	5177
lm5633.a03.11.g07440_p1	52202	32	0.111111	29	194.041	52197
lm5633.a03.11.g07460_p1	38109	57	0.197917	53	141.643	38102
PSBO_lm5633.a03.11.g07500_p1	278679	171	0.59375	157	1035.84	278640
lm5633.a03.11.g07510_p1	8841	13	0.045139	12	32.8625	8840
lm5633.a03.11.g07520_p1	24486	11	0.038194	9	91.0112	24482
AAO3_lm5633.a03.11.g07570_p1	9456	17	0.059028	16	35.1524	9456
AAO3_lm5633.a03.11.g07580_p1	13326	12	0.041667	11	49.5366	13325.4
AAO3_lm5633.a03.11.g07590_p1	1033	6	0.020833	6	3.84353	1033.91
lm5633.a03.11.g07600_p1	3932	20	0.069444	18	14.6097	3930
lm5633.a03.11.g07610_p1	8361	11	0.038194	11	31.0844	8361.7
AAO3_lm5633.a03.11.g07620_p1	3419	6	0.020833	7	12.712	3419.54
AAO3_lm5633.a03.11.g07640_p1	66099	29	0.100694	30	245.71	66096
lm5633.a03.11.g07670_p1	2468	7	0.024306	7	9.17472	2468
lm5633.a03.11.g07720_p1	62712	50	0.173611	42	233.093	62702
lm5633.a03.11.g07730_p1	409882	226	0.784722	210	1523.63	409856
lm5633.a03.11.g07800_p1	378	13	0.045139	13	1.4052	378
lm5633.a03.11.g07810_p1	37236	60	0.208333	55	138.402	37230.1
lm5633.a03.11.g07920_p1	1922	6	0.020833	6	7.14498	1922
lm5633.a03.11.g08020_p1	53990	32	0.111111	28	200.691	53986
lm5633.a03.11.g08040_p1	5156	19	0.065972	18	19.1636	5155
lm5633.a03.11.g08070_p1	2219	7	0.024306	5	8.24164	2217
lm5633.a03.11.g08090_p1	46586	17	0.059028	15	173.171	46583
lm5633.a03.11.g08100_p1	29321	14	0.048611	14	109	29321
lm5633.a03.11.g08120_p1	97125	84	0.291667	81	361.03	97117
lm5633.a03.11.g08130_p1	2498	8	0.027778	8	9.28624	2498
lm5633.a03.11.g08240_p1	1544	6	0.020833	5	5.73606	1543
lm5633.a03.11.g08250_p1	5775	13	0.045139	11	21.4572	5772
lm5633.a03.11.g08280_p1	58079	50	0.173611	50	215.907	58079
lm5633.a03.11.g08290_p1	5011	7	0.024306	7	18.6283	5011
lm5633.a03.11.g08300_p1	11742	14	0.048611	14	43.6506	11742
lm5633.a03.11.g08310_p1	3419	10	0.034722	10	12.71	3419
lm5633.a03.11.g08320_p1	88003	23	0.079861	22	327.145	88002
lm5633.a03.11.g08340_p1	25840	22	0.076389	21	96.0543	25838.6
lm5633.a03.11.g08350_p1	13453	11	0.038194	10	50.009	13452.4
lm5633.a03.11.g08370_p1	15848	14	0.048611	10	58.8996	15844
GME_lm5633.a03.11.g08380_p1	364431	160	0.555556	150	1354.67	364406
lm5633.a03.11.g08420_p1	1817	6	0.020833	5	6.75093	1816
lm5633.a03.11.g08430_p1	2268	6	0.020833	6	8.43123	2268
lm5633.a03.11.g08470_p1	12031	18	0.0625	18	44.7249	12031
lm5633.a03.11.g08480_p1	11459	11	0.038194	11	42.5985	11459
lm5633.a03.11.g08490_p1	2262	7	0.024306	7	8.40892	2262
lm5633.a03.11.g08500_p1	22183	28	0.097222	25	82.4535	22180
lm5633.a03.11.g08590_p1	32420	36	0.125	32	120.493	32412.7
rpl17_lm5633.a03.11.g08630_p1	53283	65	0.225694	64	198.074	53282
lm5633.a03.11.g08720_p1	36371	20	0.069444	18	135.201	36369
lm5633.a03.11.g08730_p1	33644	37	0.128472	36	125.068	33643.2
lm5633.a03.11.g08750_p1	1869	6	0.020833	6	6.9496	1869.44
lm5633.a03.11.g08780_p1	12002	25	0.086806	22	44.5971	11996.6
lm5633.a03.11.g08810_p1	68793	33	0.114583	28	255.699	68783
lm5633.a03.11.g08830_p1	224264	88	0.305556	77	833.606	224240
lm5633.a03.11.g08880_p1	3934	16	0.055556	16	14.6245	3934
IAA7_lm5633.a03.11.g08930_p1	31726	26	0.090278	32	117.939	31725.7
IAA7_lm5633.a03.11.g08950_p1	10756	14	0.048611	21	39.9862	10756.3
lm5633.a03.11.g08980_p1	12035	15	0.052083	15	44.7398	12035
lm5633.a03.11.g09100_p1	10632	21	0.072917	17	39.4981	10625
lm5633.a03.11.g09160_p1	14455	17	0.059028	16	53.7323	14454
lm5633.a03.11.g09200_p1	1082	6	0.020833	6	4.02231	1082
lm5633.a03.11.g09210_p1	37748	26	0.090278	25	140.32	37746
lm5633.a03.11.g09220_p1	6774	15	0.052083	15	25.1822	6774
lm5633.a03.11.g09250_p1	2507	6	0.020833	6	9.3197	2507
ATP5_lm5633.a03.11.g09290_p1	718	5	0.017361	4	2.66543	717
CCD1_lm5633.a03.11.g09300_p1	14236	28	0.097222	25	52.9108	14233
CCD1_lm5633.a03.11.g09310_p1	163234	111	0.385417	101	606.747	163215
SIR_lm5633.a03.11.g09360_p1	25016	46	0.159722	42	92.9777	25011
RPS2_lm5633.a03.11.g09440_p1	7083	13	0.045139	13	26.3309	7083
lm5633.a03.11.g09450_p1	35294	33	0.114583	32	131.186	35289
lm5633.a03.11.g09480_p1	10111	23	0.079861	22	37.5836	10110
lm5633.a03.11.g09510_p1	36884	46	0.159722	40	137.093	36878
CHI1_lm5633.a03.11.g09530_p1	8674	16	0.055556	15	32.2416	8673
lm5633.a03.11.g09590_p1	115067	55	0.190972	54	427.747	115064
lm5633.a03.11.g09620_p1	9275	15	0.052083	15	34.4796	9275
lm5633.a03.11.g09640_p1	250661	59	0.204861	58	931.818	250659
lm5633.a03.11.g09660_p1	1601	6	0.020833	5	5.94796	1600
RPS15a_lm5633.a03.11.g09670_p1	26102	42	0.145833	41	97.0297	26101
lm5633.a03.11.g09710_p1	2835	6	0.020833	6	10.539	2835
lm5633.a03.11.g09720_p1	3674	9	0.03125	8	13.6543	3673
lm5633.a03.11.g09810_p1	1891	5	0.017361	5	7.02974	1891
lm5633.a03.11.g09820_p1	66846	65	0.225694	65	248.498	66846
lm5633.a03.11.g09830_p1	35521	37	0.128472	34	132.038	35518.2
lm5633.a03.11.g09840_p1	2358	6	0.020833	5	8.76516	2357.83
lm5633.a03.11.g09860_p1	60866	48	0.166667	44	226.253	60862
lm5633.a03.11.g09870_p1	4184	10	0.034722	10	15.5539	4184
lm5633.a03.11.g09890_p1	3202	8	0.027778	8	11.9033	3202
lm5633.a03.11.g09960_p1	23083	39	0.135417	37	85.803	23081
lm5633.a03.11.g09970_p1	8754	18	0.0625	18	32.5427	8754
lm5633.a03.11.g10060_p1	504	5	0.017361	5	1.87361	504
lm5633.a03.11.g10080_p1	12270	11	0.038194	11	45.6134	12270
lm5633.a03.11.g10090_p1	21384	23	0.079861	22	79.4907	21383
lm5633.a03.11.g10100_p1	18260	9	0.03125	9	67.881	18260
lm5633.a03.11.g10130_p1	107429	46	0.159722	44	399.335	107421
lm5633.a03.11.g10150_p1	1039	5	0.017361	5	3.86245	1039
lm5633.a03.11.g10160_p1	12993	23	0.079861	23	48.3011	12993
lm5633.a03.11.g10190_p1	20279	19	0.065972	19	75.3866	20279
lm5633.a03.11.g10200_p1	27359	26	0.090278	24	101.699	27357
lm5633.a03.11.g10210_p1	175302	78	0.270833	72	651.636	175290
lm5633.a03.11.g10260_p1	28370	11	0.038194	11	105.468	28370.9
lm5633.a03.11.g10280_p1	14391	20	0.069444	18	53.4907	14389
lm5633.a03.11.g10320_p1	4272	12	0.041667	9	15.8732	4269.9
lm5633.a03.11.g10360_p1	13051	27	0.09375	27	48.5199	13051.9
lm5633.a03.11.g10400_p1	4450	7	0.024306	7	16.5428	4450
CAC3_lm5633.a03.11.g10420_p1	20094	26	0.090278	24	74.6877	20091
lm5633.a03.11.g10440_p1	101	5	0.017361	5	0.375465	101
PHO1_lm5633.a03.11.g10450_p1	19742	28	0.097222	27	73.3866	19741
PHO1_lm5633.a03.11.g10460_p1	22945	15	0.052083	14	85.2937	22944
lm5633.a03.11.g10510_p1	13222	14	0.048611	13	49.1492	13221.1
lm5633.a03.11.g10520_p1	3556	5	0.017361	5	13.2219	3556.7
lm5633.a03.11.g10550_p1	2877	10	0.034722	9	10.6914	2876
lm5633.a03.11.g10570_p1	651	13	0.045139	13	2.42008	651
lm5633.a03.11.g10600_p1	11598	26	0.090278	25	43.1115	11597
lm5633.a03.11.g10620_p1	36940	31	0.107639	40	137.321	36939.3
lm5633.a03.11.g10630_p1	6579	8	0.027778	6	24.4508	6577.26
lm5633.a03.11.g10660_p1	9795	10	0.034722	25	36.4129	9795.08
EGY2_lm5633.a03.11.g10670_p1	23734	35	0.121528	31	88.2163	23730.2
lm5633.a03.11.g10680_p1	14163	29	0.100694	29	52.6515	14163.3
lm5633.a03.12.g00010_p1	8363	42	0.145833	42	31.0892	8363
lm5633.a03.12.g00020_p1	18197	29	0.100694	27	67.6423	18195.8
lm5633.a03.12.g00040_p1	17943	17	0.059028	14	66.6617	17932
lm5633.a03.12.g00100_p1	18879	23	0.079861	23	70.1822	18879
lm5633.a03.12.g00110_p1	7206	16	0.055556	16	26.7881	7206
SnRK2.7_lm5633.a03.12.g00180_p1	1830	7	0.024306	7	6.80363	1830.18
lm5633.a03.12.g00230_p1	1023	5	0.017361	6	3.80609	1023.84
lm5633.a03.12.g00240_p1	17268	21	0.072917	18	64.1822	17265
lm5633.a03.12.g00250_p1	12778	20	0.069444	20	47.5019	12778
lm5633.a03.12.g00260_p1	15692	15	0.052083	14	58.3345	15692
lm5633.a03.12.g00330_p1	1765	10	0.034722	10	6.56194	1765.16
RPL7_lm5633.a03.12.g00400_p1	56001	45	0.15625	49	208.164	55996.1
lm5633.a03.12.g00450_p1	6840	10	0.034722	9	25.4238	6839
lm5633.a03.12.g00510_p1	102	5	0.017361	5	0.380123	102.253
lm5633.a03.12.g00520_p1	9904	14	0.048611	13	36.8141	9903
lm5633.a03.12.g00530_p1	3028	8	0.027778	8	11.2565	3028
lm5633.a03.12.g00550_p1	22307	32	0.111111	32	82.9245	22306.7
lm5633.a03.12.g00590_p1	35694	42	0.145833	38	132.678	35690.4
lm5633.a03.12.g00640_p1	35391	28	0.097222	27	131.561	35390
WRKY17_lm5633.a03.12.g00660_p1	7488	13	0.045139	11	27.829	7486
lm5633.a03.12.g00680_p1	582	7	0.024306	7	2.16357	582
lm5633.a03.12.g00710_p1	6273	24	0.083333	22	23.3086	6270
lm5633.a03.12.g00750_p1	29512	23	0.079861	21	109.688	29506
lm5633.a03.12.g00770_p1	5582	7	0.024306	7	20.7509	5582
lm5633.a03.12.g00870_p1	12415	16	0.055556	14	46.1454	12413.1
PHYA_lm5633.a03.12.g00890_p1	10642	25	0.086806	25	39.5584	10641.2
PHYA_lm5633.a03.12.g00900_p1	48602	41	0.142361	39	180.666	48599.3
lm5633.a03.12.g00960_p1	16060	12	0.041667	12	59.7058	16060.9
CER3_lm5633.a03.12.g00970_p1	4176	8	0.027778	8	15.5242	4176
lm5633.a03.12.g01000_p1	3276	8	0.027778	8	12.1784	3276
lm5633.a03.12.g01010_p1	2475	8	0.027778	8	9.20074	2475
lm5633.a03.12.g01040_p1	215958	66	0.229167	61	802.795	215952
lm5633.a03.12.g01050_p1	4656	8	0.027778	8	17.3086	4656
lm5633.a03.12.g01060_p1	7328	18	0.0625	17	27.2379	7327
lm5633.a03.12.g01070_p1	4651	13	0.045139	13	17.29	4651
lm5633.a03.12.g01120_p1	15729	8	0.027778	8	58.4721	15729
CM2_lm5633.a03.12.g01220_p1	5511	15	0.052083	15	20.487	5511
EIF4G_lm5633.a03.12.g01240_p1	38620	36	0.125	33	143.558	38617
lm5633.a03.12.g01260_p1	32858	34	0.118056	32	122.141	32856
UBP22_lm5633.a03.12.g01290_p1	71	7	0.024306	7	0.263941	71
UBP22_lm5633.a03.12.g01300_p1	5678	9	0.03125	8	21.1041	5677
lm5633.a03.12.g01310_p1	56682	36	0.125	35	210.695	56677
lm5633.a03.12.g01320_p1	5563	6	0.020833	8	20.6768	5562.07
lm5633.a03.12.g01330_p1	8545	9	0.03125	9	31.7658	8545
lm5633.a03.12.g01340_p1	100262	85	0.295139	81	372.699	100256
lm5633.a03.12.g01430_p1	34634	14	0.048611	12	128.744	34632
CIPK6_lm5633.a03.12.g01470_p1	3606	9	0.03125	7	13.3978	3604
WRKY60_lm5633.a03.12.g01490_p1	5071	12	0.041667	11	18.8476	5070
lm5633.a03.12.g01540_p1	96048	57	0.197917	53	357.034	96042
lm5633.a03.12.g01570_p1	30248	26	0.090278	26	112.446	30248
lm5633.a03.12.g01680_p1	34490	33	0.114583	32	128.208	34488
lm5633.a03.12.g01690_p1	50549	43	0.149306	41	187.903	50546
lm5633.a03.12.g01700_p1	9957	20	0.069444	16	36.9963	9952.01
lm5633.a03.12.g01710_p1	34716	22	0.076389	20	129.048	34714
lm5633.a03.12.g01720_p1	5762	6	0.020833	4	21.4126	5760
lm5633.a03.12.g01760_p1	8081	22	0.076389	20	30.0297	8078
lm5633.a03.12.g01780_p1	6739	6	0.020833	6	25.052	6739
PHOT2_lm5633.a03.12.g01790_p1	10671	27	0.09375	27	39.6691	10671
PHOT2_lm5633.a03.12.g01800_p1	18820	15	0.052083	14	69.9591	18819
lm5633.a03.12.g01810_p1	19809	28	0.097222	24	73.6134	19802
lm5633.a03.12.g01820_p1	3739	11	0.038194	11	13.8996	3739
lm5633.a03.12.g01870_p1	102565	58	0.201389	54	381.253	102557
lm5633.a03.12.g01880_p1	43470	53	0.184028	50	161.572	43463
lm5633.a03.12.g01910_p1	20406	20	0.069444	19	75.855	20405
lm5633.a03.12.g01930_p1	2924	11	0.038194	11	10.8699	2924
lm5633.a03.12.g01960_p1	20087	17	0.059028	14	74.6617	20084
lm5633.a03.12.g02000_p1	8975	23	0.079861	22	33.3606	8974
lm5633.a03.12.g02020_p1	2075	7	0.024306	7	7.71375	2075
lm5633.a03.12.g02030_p1	33881	18	0.0625	18	125.952	33881
lm5633.a03.12.g02060_p1	7561	18	0.0625	17	28.1041	7560
lm5633.a03.12.g02070_p1	18352	35	0.121528	30	68.2045	18347
lm5633.a03.12.g02090_p1	14725	11	0.038194	11	54.7398	14725
lm5633.a03.12.g02110_p1	60144	29	0.100694	27	223.561	60138
lm5633.a03.12.g02130_p1	13459	21	0.072917	19	50.026	13457
lm5633.a03.12.g02180_p1	14233	18	0.0625	14	52.8885	14227
lm5633.a03.12.g02220_p1	1461	5	0.017361	5	5.43123	1461
lm5633.a03.12.g02270_p1	2154	6	0.020833	6	8.00743	2154
lm5633.a03.12.g02320_p1	11679	21	0.072917	20	43.4126	11678
lm5633.a03.12.g02330_p1	71677	80	0.277778	75	266.428	71669
lm5633.a03.12.g02350_p1	159719	103	0.357639	94	593.695	159704
lm5633.a03.12.g02410_p1	2546	7	0.024306	7	9.46468	2546
lm5633.a03.12.g02420_p1	6808	15	0.052083	15	25.3109	6808.62
lm5633.a03.12.g02490_p1	15385	17	0.059028	17	57.1933	15385
lm5633.a03.12.g02520_p1	18669	30	0.104167	26	69.3866	18665
lm5633.a03.12.g02600_p1	61800	42	0.145833	39	229.721	61795
lm5633.a03.12.g02620_p1	1195	9	0.03125	8	4.43889	1194.06
lm5633.a03.12.g02640_p1	3903	13	0.045139	13	14.5115	3903.61
lm5633.a03.12.g02650_p1	5604	18	0.0625	18	20.8362	5604.94
lm5633.a03.12.g02670_p1	6287	8	0.027778	8	23.3732	6287.39
lm5633.a03.12.g02690_p1	78367	60	0.208333	59	291.323	78366
lm5633.a03.12.g02710_p1	5916	15	0.052083	15	21.9926	5916
CDSP32_lm5633.a03.12.g02760_p1	1264	10	0.034722	11	4.70068	1264.48
lm5633.a03.12.g02770_p1	2055	7	0.024306	7	7.63941	2055
lm5633.a03.12.g02790_p1	2420	8	0.027778	8	8.99628	2420
lm5633.a03.12.g02800_p1	8603	14	0.048611	14	31.9814	8603
lm5633.a03.12.g02820_p1	4051	8	0.027778	8	15.0595	4051
lm5633.a03.12.g02840_p1	38254	15	0.052083	14	142.204	38253
lm5633.a03.12.g02850_p1	1800	6	0.020833	5	6.68916	1799.38
CER3_lm5633.a03.12.g02880_p1	73828	75	0.260417	68	274.415	73817.7
CER3_lm5633.a03.12.g02890_p1	8453	20	0.069444	17	31.4126	8450
CER3_lm5633.a03.12.g02900_p1	56573	22	0.076389	22	210.291	56568.3
lm5633.a03.12.g02920_p1	12392	7	0.024306	7	46.0669	12392
lm5633.a03.12.g02930_p1	2254	5	0.017361	4	8.37546	2253
lm5633.a03.12.g02970_p1	13949	11	0.038194	11	51.855	13949
lm5633.a03.12.g03000_p1	172685	72	0.25	66	641.914	172675
lm5633.a03.12.g03020_p1	13850	18	0.0625	18	51.487	13850
lm5633.a03.12.g03040_p1	4146	15	0.052083	15	15.4126	4146
lm5633.a03.12.g03060_p1	21473	19	0.065972	18	79.8216	21472
lm5633.a03.12.g03130_p1	4881	5	0.017361	5	18.145	4881
lm5633.a03.12.g03170_p1	7512	13	0.045139	13	27.9282	7512.69
PDIL2-3_lm5633.a03.12.g03180_p1	27142	33	0.114583	29	100.881	27137
lm5633.a03.12.g03190_p1	12776	18	0.0625	17	47.4907	12775
lm5633.a03.12.g03210_p1	62214	90	0.3125	85	231.256	62208
lm5633.a03.12.g03220_p1	5615	6	0.020833	4	20.8624	5612
lm5633.a03.12.g03270_p1	2169	8	0.027778	7	8.06139	2168.51
lm5633.a03.12.g03330_p1	2793	9	0.03125	8	10.3792	2792
lm5633.a03.12.g03340_p1	13860	18	0.0625	19	51.5258	13860.5
lm5633.a03.12.g03390_p1	12308	20	0.069444	20	45.7546	12308
lm5633.a03.12.g03420_p1	12217	21	0.072917	21	45.4164	12217
lm5633.a03.12.g03430_p1	3450	10	0.034722	10	12.8253	3450
lm5633.a03.12.g03480_p1	3451	13	0.045139	13	12.829	3451
ERF7_lm5633.a03.12.g03490_p1	31358	15	0.052083	15	116.573	31358
lm5633.a03.12.g03500_p1	4394	6	0.020833	6	16.3346	4394
lm5633.a03.12.g03510_p1	18144	30	0.104167	28	67.4424	18142
lm5633.a03.12.g03520_p1	11158	24	0.083333	24	41.4796	11158
lm5633.a03.12.g03580_p1	15559	12	0.041667	12	57.8402	15559
lm5633.a03.12.g03590_p1	12928	13	0.045139	13	48.0595	12928
MYB70_lm5633.a03.12.g03610_p1	6706	5	0.017361	5	24.9294	6706
lm5633.a03.12.g03630_p1	3039	7	0.024306	7	11.2974	3039
lm5633.a03.12.g03640_p1	45852	31	0.107639	30	170.451	45851.2
lm5633.a03.12.g03670_p1	18698	16	0.055556	14	69.5019	18696
lm5633.a03.12.g03690_p1	45862	10	0.034722	9	170.483	45860
lm5633.a03.12.g03700_p1	8342	21	0.072917	19	31.0037	8340
lm5633.a03.12.g03710_p1	50077	18	0.0625	14	186.108	50063
lm5633.a03.12.g03720_p1	21824	11	0.038194	10	81.119	21821
lm5633.a03.12.g03750_p1	53693	29	0.100694	26	199.577	53686.2
lm5633.a03.12.g03770_p1	7967	22	0.076389	20	29.6133	7965.97
lm5633.a03.12.g03780_p1	95348	36	0.125	34	354.438	95343.9
BADH_lm5633.a03.12.g03810_p1	4996	5	0.017361	4	18.5688	4995
lm5633.a03.12.g03820_p1	14384	17	0.059028	15	53.4647	14382
lm5633.a03.12.g03830_p1	277	6	0.020833	6	1.02974	277
lm5633.a03.12.g03850_p1	28948	44	0.152778	42	107.608	28946.6
lm5633.a03.12.g03920_p1	11463	10	0.034722	9	42.6122	11462.7
lm5633.a03.12.g03930_p1	1891	8	0.027778	6	7.02231	1889
lm5633.a03.12.g03950_p1	56810	25	0.086806	25	211.191	56810.5
lm5633.a03.12.g03970_p1	7361	9	0.03125	8	27.3606	7360
lm5633.a03.12.g03990_p1	15297	17	0.059028	17	56.8662	15297
lm5633.a03.12.g04010_p1	62976	54	0.1875	51	234.097	62972
HAK10_lm5633.a03.12.g04030_p1	31824	43	0.149306	40	118.286	31819
lm5633.a03.12.g04080_p1	13746	19	0.065972	18	51.0892	13743
lm5633.a03.12.g04110_p1	25806	31	0.107639	31	95.9331	25806
ETFA_lm5633.a03.12.g04140_p1	1128	6	0.020833	6	4.19331	1128
lm5633.a03.12.g04160_p1	9368	6	0.020833	6	34.8253	9368
lm5633.a03.12.g04180_p1	147640	99	0.34375	90	548.781	147622
hb-1_lm5633.a03.12.g04190_p1	55682	62	0.215278	58	206.981	55678
lm5633.a03.12.g04270_p1	8037	16	0.055556	15	29.8736	8036
lm5633.a03.12.g04280_p1	24822	38	0.131944	35	92.2602	24818
lm5633.a03.12.g04290_p1	25341	41	0.142361	39	94.1933	25338
lm5633.a03.12.g04310_p1	33701	33	0.114583	30	125.271	33698
UBP14_lm5633.a03.12.g04350_p1	8620	11	0.038194	9	32.0372	8618
lm5633.a03.12.g04360_p1	47246	38	0.131944	37	175.632	47245
lm5633.a03.12.g04380_p1	32280	29	0.100694	26	119.989	32277
lm5633.a03.12.g04430_p1	47545	31	0.107639	30	176.725	47539
ALAD_lm5633.a03.12.g04440_p1	30255	31	0.107639	26	112.45	30249
lm5633.a03.12.g04490_p1	7956	7	0.024306	7	29.5762	7956
lm5633.a03.12.g04550_p1	9886	14	0.048611	14	36.7509	9886
lm5633.a03.12.g04560_p1	16598	10	0.034722	10	61.7026	16598
HSP90C_lm5633.a03.12.g04630_p1	40667	60	0.208333	57	151.167	40664
lm5633.a03.12.g04640_p1	21998	14	0.048611	14	81.777	21998
lm5633.a03.12.g04690_p1	12769	11	0.038194	11	47.4684	12769
lm5633.a03.12.g04700_p1	1868	5	0.017361	5	6.94527	1868.28
lm5633.a03.12.g04710_p1	19221	17	0.059028	17	71.4535	19221
lm5633.a03.12.g04720_p1	13320	8	0.027778	8	49.5167	13320
lm5633.a03.12.g04750_p1	12485	9	0.03125	6	46.4019	12482.1
lm5633.a03.12.g04760_p1	34932	21	0.072917	18	129.848	34929
lm5633.a03.12.g04780_p1	3527	7	0.024306	7	13.1115	3527
lm5633.a03.12.g04810_p1	459	6	0.020833	5	1.7026	458
lm5633.a03.12.g04830_p1	6032	15	0.052083	15	22.4238	6032
lm5633.a03.12.g04850_p1	3961	12	0.041667	12	14.7249	3961
lm5633.a03.12.g04860_p1	18350	27	0.09375	25	68.2082	18348
lm5633.a03.12.g04940_p1	8040	9	0.03125	9	29.8875	8039.74
lm5633.a03.12.g04950_p1	1577	6	0.020833	6	5.86522	1577.74
lm5633.a03.12.g04980_p1	2774	5	0.017361	8	10.3135	2774.33
lm5633.a03.12.g05010_p1	20830	22	0.076389	21	77.4285	20828.3
lm5633.a03.12.g05020_p1	31307	34	0.118056	33	116.38	31306.2
lm5633.a03.12.g05030_p1	34938	33	0.114583	33	129.882	34938.2
lm5633.a03.12.g05040_p1	1702	6	0.020833	7	6.31846	1699.67
lm5633.a03.12.g05090_p1	10531	10	0.034722	10	39.1487	10531
lm5633.a03.12.g05100_p1	66678	65	0.225694	58	247.845	66670.2
lm5633.a03.12.g05110_p1	11302	15	0.052083	15	42.0149	11302
lm5633.a03.12.g05120_p1	1737	6	0.020833	6	6.45725	1737
lm5633.a03.12.g05150_p1	13169	24	0.083333	20	48.9331	13163
EF-TU_lm5633.a03.12.g05190_p1	4467	8	0.027778	8	16.6059	4467
lm5633.a03.12.g05210_p1	35147	17	0.059028	17	130.658	35147
lm5633.a03.12.g05260_p1	6613	8	0.027778	6	24.5762	6611
lm5633.a03.12.g05270_p1	7819	5	0.017361	5	29.0669	7819
lm5633.a03.12.g05280_p1	28344	11	0.038194	11	105.368	28344
lm5633.a03.12.g05290_p1	24216	16	0.055556	16	90.0234	24216.3
lm5633.a03.12.g05300_p1	472	8	0.027778	8	1.75786	472.864
lm5633.a03.12.g05310_p1	9235	8	0.027778	8	34.334	9235.84
ARP8_lm5633.a03.12.g05340_p1	2025	7	0.024306	7	7.52788	2025
lm5633.a03.12.g05360_p1	21	6	0.020833	6	0.078108	21.011
lm5633.a03.12.g05380_p1	3198	5	0.017361	4	11.8848	3197
lm5633.a03.12.g05390_p1	1911	5	0.017361	4	7.09665	1909
lm5633.a03.12.g05400_p1	75961	39	0.135417	36	282.357	75954
lm5633.a03.12.g05410_p1	84840	56	0.194444	53	315.379	84837
lm5633.a03.12.g05420_p1	736	5	0.017361	5	2.73606	736
lm5633.a03.12.g05440_p1	2110	9	0.03125	9	7.84742	2110.96
lm5633.a03.12.g05470_p1	1930	5	0.017361	4	7.171	1929
lm5633.a03.12.g05480_p1	151799	97	0.336806	87	564.256	151785
lm5633.a03.12.g05580_p1	1152	10	0.034722	10	4.28618	1152.98
lm5633.a03.12.g05610_p1	3401	11	0.038194	11	12.6431	3401
lm5633.a03.12.g05630_p1	10736	21	0.072917	20	39.9071	10735
lm5633.a03.12.g05660_p1	1181	5	0.017361	5	4.39034	1181
lm5633.a03.12.g05670_p1	37060	53	0.184028	50	137.755	37056
lm5633.a03.12.g05720_p1	5800	10	0.034722	10	21.5613	5800
lm5633.a03.12.g05740_p1	14656	11	0.038194	9	54.4684	14652
lm5633.a03.12.g05830_p1	22332	6	0.020833	5	83.0149	22331
lm5633.a03.12.g05910_p1	32310	40	0.138889	36	120.089	32304
lm5633.a03.12.g05930_p1	9878	13	0.045139	13	36.7212	9878
lm5633.a03.12.g05940_p1	3081	8	0.027778	8	11.4535	3081
lm5633.a03.12.g05950_p1	19486	22	0.076389	22	72.4387	19486
lm5633.a03.12.g05970_p1	2481	6	0.020833	6	9.22305	2481
lm5633.a03.12.g06010_p1	8721	7	0.024306	4	32.4089	8718
lm5633.a03.12.g06060_p1	10430	17	0.059028	16	38.7719	10429.6
lm5633.a03.12.g06090_p1	138024	60	0.208333	55	513.079	138018
lm5633.a03.12.g06100_p1	19807	20	0.069444	19	73.6312	19806.8
lm5633.a03.12.g06130_p1	18869	14	0.048611	14	70.145	18869
lm5633.a03.12.g06140_p1	34681	26	0.090278	26	128.926	34681
lm5633.a03.12.g06150_p1	2036	5	0.017361	5	7.56877	2036
lm5633.a03.12.g06190_p1	4560	12	0.041667	12	16.9517	4560
lm5633.a03.12.g06200_p1	13447	33	0.114583	33	49.9888	13447
lm5633.a03.12.g06230_p1	5647	10	0.034722	9	20.9888	5646
lm5633.a03.12.g06250_p1	33619	43	0.149306	41	124.97	33617
SAP1_lm5633.a03.12.g06270_p1	7021	8	0.027778	8	26.1004	7021
lm5633.a03.12.g06280_p1	7374	11	0.038194	11	27.4126	7374
lm5633.a03.12.g06290_p1	26659	37	0.128472	35	99.0967	26657
lm5633.a03.12.g06310_p1	20664	12	0.041667	11	76.8151	20663.3
lm5633.a03.12.g06350_p1	6707	7	0.024306	6	24.9321	6706.73
lm5633.a03.12.g06380_p1	2596	8	0.027778	8	9.65056	2596
lm5633.a03.12.g06390_p1	8788	13	0.045139	13	32.6691	8788
lm5633.a03.12.g06440_p1	2027	27	0.09375	27	7.53532	2027
lm5633.a03.12.g06450_p1	13209	17	0.059028	16	49.1004	13208
lm5633.a03.12.g06460_p1	20960	12	0.041667	9	77.9071	20957
lm5633.a03.12.g06470_p1	17636	21	0.072917	20	65.5576	17635
lm5633.a03.12.g06560_p1	11785	18	0.0625	17	43.803	11783
lm5633.a03.12.g06590_p1	32164	29	0.100694	28	119.565	32163
lm5633.a03.12.g06600_p1	8889	12	0.041667	12	33.0446	8889
lm5633.a03.12.g06640_p1	32	9	0.03125	9	0.118959	32
CYCA3-1_lm5633.a03.12.g06670_p1	2366	9	0.03125	9	8.79661	2366.29
lm5633.a03.12.g06710_p1	1717	5	0.017361	4	6.37918	1716
lm5633.a03.12.g06730_p1	21853	29	0.100694	29	81.2345	21852.1
lm5633.a03.12.g06750_p1	65899	43	0.149306	41	244.962	65894.8
lm5633.a03.12.g06760_p1	22181	27	0.09375	26	82.4541	22180.2
lm5633.a03.12.g06770_p1	5131	8	0.027778	8	19.0759	5131.41
lm5633.a03.12.g06790_p1	34855	20	0.069444	19	129.565	34853
lm5633.a03.12.g06810_p1	105611	84	0.291667	74	392.521	105588
lm5633.a03.12.g06840_p1	29127	39	0.135417	36	108.268	29124
lm5633.a03.12.g06850_p1	13588	14	0.048611	14	50.513	13588
lm5633.a03.12.g06940_p1	2182	9	0.03125	8	8.10781	2181
lm5633.a03.12.g07000_p1	60612	49	0.170139	47	225.312	60609
lm5633.a03.12.g07020_p1	9942	19	0.065972	17	36.948	9939
lm5633.a03.12.g07030_p1	12406	27	0.09375	25	46.1115	12404
lm5633.a03.12.g07040_p1	3744	17	0.059028	17	13.9149	3743.11
NTRB_lm5633.a03.12.g07050_p1	28007	82	0.284722	77	104.089	28000
lm5633.a03.12.g07070_p1	10544	16	0.055556	15	39.1896	10542
lm5633.a03.12.g07080_p1	6289	5	0.017361	5	23.3792	6289
lm5633.a03.12.g07090_p1	8534	17	0.059028	16	31.7212	8533
lm5633.a03.12.g07100_p1	40889	23	0.079861	19	151.978	40882
SNRNP200_lm5633.a03.12.g07130_p1	8382	13	0.045139	13	31.1598	8382
SNRNP200_lm5633.a03.12.g07140_p1	128266	106	0.368056	101	476.784	128255
SPL14_lm5633.a03.12.g07150_p1	2427	10	0.034722	10	9.0223	2427
lm5633.a03.12.g07200_p1	10236	6	0.020833	5	38.0483	10235
lm5633.a03.12.g07230_p1	28602	29	0.100694	29	106.327	28602
lm5633.a03.12.g07240_p1	12894	38	0.131944	38	47.9331	12894
lm5633.a03.12.g07260_p1	9791	9	0.03125	8	36.3941	9790
lm5633.a03.12.g07290_p1	21369	15	0.052083	15	79.4387	21369
lm5633.a03.12.g07380_p1	7202	5	0.017361	3	26.7658	7200
lm5633.a03.12.g07470_p1	9008	15	0.052083	15	33.487	9008
lm5633.a03.12.g07480_p1	75998	36	0.125	34	282.513	75996
lm5633.a03.12.g07490_p1	5720	17	0.059028	17	21.2639	5720
lm5633.a03.12.g07500_p1	143483	85	0.295139	79	533.338	143468
lm5633.a03.12.g07510_p1	62606	15	0.052083	15	232.737	62606.3
lm5633.a03.12.g07520_p1	55849	34	0.118056	34	207.617	55849
lm5633.a03.12.g07570_p1	23088	7	0.024306	7	85.8316	23088.7
lm5633.a03.12.g07700_p1	5913	7	0.024306	7	21.9814	5913
lm5633.a03.12.g07710_p1	13500	18	0.0625	18	50.1859	13500
lm5633.a03.12.g07730_p1	9270	36	0.125	36	34.461	9270
lm5633.a03.12.g07750_p1	22346	26	0.090278	23	83.0483	22340
lm5633.a03.12.g07760_p1	1160	5	0.017361	3	4.30483	1158
lm5633.a03.12.g07770_p1	68240	42	0.145833	42	253.68	68240
lm5633.a03.12.g07790_p1	217	5	0.017361	5	0.806691	217
lm5633.a03.12.g07830_p1	32234	50	0.173611	49	119.818	32231
lm5633.a03.12.g07880_p1	24355	12	0.041667	12	90.5399	24355.2
lm5633.a03.12.g07900_p1	3860	9	0.03125	9	14.3494	3860
lm5633.a03.12.g07910_p1	672	8	0.027778	9	2.50086	672.73
lm5633.a03.12.g07940_p1	18424	10	0.034722	9	68.487	18423
lm5633.a03.12.g07950_p1	3866	6	0.020833	5	14.368	3865
lm5633.a03.12.g07970_p1	6365	7	0.024306	7	23.663	6365.36
lm5633.a03.12.g08010_p1	31784	26	0.090278	27	118.151	31782.6
lm5633.a03.12.g08040_p1	6405	15	0.052083	13	23.803	6403
lm5633.a03.12.g08110_p1	643195	232	0.805556	214	2390.86	643141
lm5633.a03.12.g08120_p1	45782	21	0.072917	21	170.193	45782
lm5633.a03.12.g08160_p1	22981	11	0.038194	11	85.4312	22981
lm5633.a03.12.g08200_p1	23075	36	0.125	31	85.7584	23069
lm5633.a03.12.g08210_p1	2770	5	0.017361	5	10.2974	2770
MGD1_lm5633.a03.12.g08230_p1	6656	9	0.03125	8	24.7398	6655
MGD1_lm5633.a03.12.g08240_p1	3591	5	0.017361	5	13.3494	3591
MGD1_lm5633.a03.12.g08250_p1	21288	35	0.121528	32	79.1227	21284
lm5633.a03.12.g08270_p1	65732	62	0.215278	59	244.346	65729
lm5633.a03.12.g08280_p1	372332	140	0.486111	132	1384.05	372309
lm5633.a03.12.g08290_p1	76052	60	0.208333	58	282.714	76050
lm5633.a03.12.g08300_p1	6403	31	0.107639	30	23.7993	6402
lm5633.a03.12.g08320_p1	84433	60	0.208333	57	313.859	84428
lm5633.a03.12.g08330_p1	10939	12	0.041667	12	40.6654	10939
lm5633.a03.12.g08340_p1	75142	64	0.222222	61	279.32	75137
lm5633.a03.12.g08380_p1	12140	36	0.125	36	45.1317	12140.4
lm5633.a03.12.g08410_p1	2495	7	0.024306	5	9.26766	2493
lm5633.a03.12.g08460_p1	8735	5	0.017361	5	32.4721	8735
lm5633.a03.12.g08470_p1	65954	24	0.083333	23	245.167	65950
lm5633.a03.12.g08480_p1	7780	7	0.024306	7	28.9219	7780
lm5633.a03.12.g08490_p1	5508	6	0.020833	6	20.4758	5508
lm5633.a03.12.g08510_p1	8610	6	0.020833	6	32.0074	8610
lm5633.a03.12.g08600_p1	2573	7	0.024306	7	9.56526	2573.05
lm5633.a03.12.g08610_p1	45109	69	0.239583	64	167.673	45104
lm5633.a03.12.g08620_p1	14678	23	0.079861	22	54.5624	14677.3
lm5633.a03.12.g08640_p1	20516	14	0.048611	12	76.2528	20512
GAE1_lm5633.a03.12.g08660_p1	148416	97	0.336806	90	551.699	148407
lm5633.a03.12.g08670_p1	56184	82	0.284722	75	208.829	56175
lm5633.a03.12.g08680_p1	3454	7	0.024306	6	12.8364	3453
lm5633.a03.12.g08690_p1	13625	19	0.065972	17	50.6431	13623
lm5633.a03.12.g08710_p1	3269	9	0.03125	9	12.1524	3269
lm5633.a03.12.g08720_p1	4682	8	0.027778	8	17.4052	4682
lm5633.a03.12.g08730_p1	59350	75	0.260417	71	220.606	59343
lm5633.a03.12.g08760_p1	39771	46	0.159722	44	147.829	39766
lm5633.a03.12.g08770_p1	46598	53	0.184028	52	173.219	46596
lm5633.a03.12.g08870_p1	198869	115	0.399306	132	739.237	198855
lm5633.a03.12.g08890_p1	154765	78	0.270833	76	575.327	154763
lm5633.a03.12.g08900_p1	12693	15	0.052083	15	47.1859	12693
lm5633.a03.12.g08920_p1	8673	20	0.069444	19	32.2379	8672
lm5633.a03.12.g08930_p1	74286	51	0.177083	49	276.149	74284
lm5633.a03.12.g09000_p1	674	5	0.017361	5	2.50825	674.719
lm5633.a03.12.g09020_p1	13822	19	0.065972	13	51.3494	13813
lm5633.a03.12.g09030_p1	213274	127	0.440972	117	792.763	213253
lm5633.a03.12.g09040_p1	18301	26	0.090278	25	68.0299	18300
lm5633.a03.12.g09070_p1	50368	32	0.111111	33	187.245	50368.9
lm5633.a03.12.g09110_p1	6067	10	0.034722	9	22.5502	6066
WRKY17_lm5633.a03.12.g09120_p1	5848	15	0.052083	15	21.7398	5848
lm5633.a03.12.g09130_p1	4061	14	0.048611	14	15.0972	4061.15
lm5633.a03.12.g09180_p1	946	5	0.017361	4	3.50929	944
lm5633.a03.12.g09230_p1	18673	21	0.072917	19	69.4052	18670
lm5633.a03.12.g09240_p1	1197	6	0.020833	5	4.44238	1195
lm5633.a03.12.g09270_p1	66381	82	0.284722	99	246.726	66369.1
lm5633.a03.12.g09310_p1	10273	11	0.038194	11	38.1896	10273
lm5633.a03.12.g09320_p1	38467	12	0.041667	23	143.001	38467.2
lm5633.a03.12.g09330_p1	234	11	0.038194	22	0.872803	234.784
lm5633.a03.12.g09360_p1	34157	25	0.086806	23	126.963	34153
lm5633.a03.12.g09380_p1	16294	10	0.034722	10	60.5725	16294
lm5633.a03.12.g09390_p1	1510	6	0.020833	6	5.61338	1510
lm5633.a03.12.g09440_p1	2765	7	0.024306	7	10.2822	2765.91
lm5633.a03.12.g09450_p1	3338	8	0.027778	8	12.4112	3338.62
lm5633.a03.12.g09500_p1	3942	5	0.017361	5	14.6546	3942.09
lm5633.a03.12.g09530_p1	17813	19	0.065972	19	66.2209	17813.4
lm5633.a03.12.g09560_p1	10149	9	0.03125	9	37.7308	10149.6
lm5633.a03.12.g09600_p1	6992	22	0.076389	20	25.9777	6988
ATR2_lm5633.a03.12.g09670_p1	38408	19	0.065972	18	142.757	38401.6
ATR2_lm5633.a03.12.g09720_p1	28715	34	0.118056	32	106.734	28711.4
lm5633.a03.12.g09760_p1	14491	21	0.072917	21	53.8699	14491
lm5633.a03.12.g09830_p1	1479	8	0.027778	8	5.49814	1479
lm5633.a03.12.g09840_p1	53554	40	0.138889	37	199.071	53550
lm5633.a03.12.g09870_p1	4981	13	0.045139	12	18.513	4980
lm5633.a03.12.g09880_p1	50925	21	0.072917	19	189.275	50915
lm5633.a03.12.g09900_p1	5837	11	0.038194	11	21.6989	5837
lm5633.a03.12.g09910_p1	143884	81	0.28125	80	534.877	143882
lm5633.a03.12.g09930_p1	1574	5	0.017361	5	5.8513	1574
lm5633.a03.12.g09960_p1	10307	16	0.055556	16	38.316	10307
lm5633.a03.12.g09970_p1	4486	7	0.024306	7	16.6766	4486
lm5633.a03.12.g09980_p1	26841	32	0.111111	32	99.7807	26841
lm5633.a03.12.g10020_p1	15303	14	0.048611	12	56.881	15301
CRY3_lm5633.a03.12.g10030_p1	153	7	0.024306	7	0.568773	153
CRY3_lm5633.a03.12.g10050_p1	32678	31	0.107639	31	121.48	32678
lm5633.a03.12.g10060_p1	10148	10	0.034722	9	37.7236	10147.6
lm5633.a03.12.g10070_p1	13396	7	0.024306	5	49.7881	13393
lm5633.a03.12.g10080_p1	5810	9	0.03125	9	21.5985	5810
lm5633.a03.12.g10100_p1	8889	13	0.045139	12	33.0409	8888
lm5633.a03.12.g10150_p1	4950	6	0.020833	6	18.4015	4950
lm5633.a03.12.g10160_p1	10062	25	0.086806	25	37.4052	10062
lm5633.a03.12.g10170_p1	17382	22	0.076389	22	64.6171	17382
lm5633.a03.12.g10190_p1	9629	6	0.020833	5	35.7918	9628
lm5633.a03.12.g10200_p1	3236	9	0.03125	8	12.026	3235
lm5633.a03.12.g10290_p1	3621	10	0.034722	10	13.461	3621
lm5633.a03.12.g10320_p1	20766	32	0.111111	32	77.197	20766
lm5633.a03.12.g10340_p1	3104	5	0.017361	5	11.539	3104
lm5633.a03.12.g10390_p1	8072	19	0.065972	17	29.9963	8069
HMA3_lm5633.a03.12.g10500_p1	7925	14	0.048611	14	29.4612	7925.07
lm5633.a03.12.g10580_p1	23743	35	0.121528	31	88.2416	23737
lm5633.a03.12.g10610_p1	20880	31	0.107639	28	77.606	20876
lm5633.a03.12.g10660_p1	1841	10	0.034722	9	6.84015	1840
lm5633.a03.12.g10670_p1	53076	42	0.145833	42	197.309	53076
lm5633.a03.12.g10680_p1	20509	26	0.090278	25	76.2379	20508
lm5633.a03.12.g10690_p1	28162	29	0.100694	27	104.684	28160
lm5633.a03.12.g10700_p1	63031	52	0.180556	51	234.294	63025.1
lm5633.a03.12.g10710_p1	3521	10	0.034722	10	13.0892	3521
PRMT5_lm5633.a03.12.g10750_p1	19321	31	0.107639	28	71.8141	19318
lm5633.a03.12.g10760_p1	2035	7	0.024306	6	7.56134	2034
lm5633.a03.12.g10770_p1	55687	56	0.194444	49	206.974	55676
lm5633.a03.12.g10800_p1	123162	64	0.222222	58	457.818	123153
lm5633.a03.128.g00020_p1	5780	15	0.052083	15	21.4891	5780.57
lm5633.a03.13.g00060_p1	22052	93	0.322917	91	81.9703	22050
lm5633.a03.13.g00110_p1	6159	12	0.041667	12	22.8975	6159.43
lm5633.a03.13.g00120_p1	7550	12	0.041667	11	28.0632	7549
lm5633.a03.13.g00160_p1	82547	49	0.170139	47	306.86	82545.2
lm5633.a03.13.g00180_p1	3956	7	0.024306	7	14.7063	3956
LHP1_lm5633.a03.13.g00190_p1	554	5	0.017361	5	2.06313	554.983
lm5633.a03.13.g00200_p1	7157	8	0.027778	8	26.6059	7157
lm5633.a03.13.g00210_p1	2402	9	0.03125	9	8.92937	2402
lm5633.a03.13.g00220_p1	7545	17	0.059028	17	28.0483	7545
lm5633.a03.13.g00230_p1	664	5	0.017361	4	2.46468	663
lm5633.a03.13.g00250_p1	6533	24	0.083333	24	24.2862	6533
lm5633.a03.13.g00260_p1	464	8	0.027778	8	1.72491	464
lm5633.a03.13.g00270_p1	3244	8	0.027778	8	12.0595	3244
lm5633.a03.13.g00350_p1	2167	9	0.03125	9	8.05576	2167
LHP1_lm5633.a03.13.g00360_p1	10077	16	0.055556	15	37.4462	10073
lm5633.a03.13.g00370_p1	1339	5	0.017361	5	4.97769	1339
lm5633.a03.13.g00390_p1	15449	28	0.097222	26	57.4267	15447.8
lm5633.a03.13.g00440_p1	4511	8	0.027778	8	16.7695	4511
lm5633.a03.13.g00450_p1	6362	7	0.024306	7	23.6522	6362.43
lm5633.a03.13.g00460_p1	6496	7	0.024306	7	24.1492	6496.13
lm5633.a03.13.g00550_p1	12994	5	0.017361	4	48.3046	12993.9
lm5633.a03.13.g00590_p1	5149	14	0.048611	12	19.1301	5146
lm5633.a03.13.g00620_p1	1511	5	0.017361	5	5.6171	1511
lm5633.a03.13.g00630_p1	2060	7	0.024306	7	7.65799	2060
lm5633.a03.13.g00640_p1	8758	23	0.079861	22	32.5539	8757
lm5633.a03.13.g00650_p1	19176	35	0.121528	32	71.2714	19172
lm5633.a03.13.g00660_p1	23739	48	0.166667	47	88.2454	23738
lm5633.a03.13.g00710_p1	35296	23	0.079861	20	131.193	35291
lm5633.a03.13.g00730_p1	4010	11	0.038194	10	14.8996	4008
lm5633.a03.13.g00740_p1	2143	9	0.03125	9	7.96654	2143
psbA_lm5633.a03.13.g00780_p1	7	7	0.024306	7	0.026022	7
lm5633.a03.13.g00790_p1	6773	16	0.055556	14	25.171	6771
lm5633.a03.13.g00850_p1	6363	12	0.041667	11	23.6506	6362
TMT_lm5633.a03.13.g00860_p1	20859	15	0.052083	13	77.5362	20857.2
lm5633.a03.13.g00870_p1	16887	19	0.065972	17	62.7658	16884
TMT_lm5633.a03.13.g00880_p1	40161	45	0.15625	39	149.274	40154.8
lm5633.a03.13.g00890_p1	60346	43	0.149306	40	224.316	60341
ERD3_lm5633.a03.13.g00900_p1	3377	14	0.048611	14	12.5539	3377
lm5633.a03.13.g00940_p1	94679	31	0.107639	30	351.963	94678
lm5633.a03.13.g00950_p1	1458	5	0.017361	3	5.41264	1456
lm5633.a03.13.g00960_p1	7484	12	0.041667	10	27.8141	7482
lm5633.a03.13.g00990_p1	3704	10	0.034722	10	13.7695	3704
lm5633.a03.13.g01020_p1	1427	6	0.020833	4	5.2974	1425
lm5633.a03.13.g01030_p1	8125	10	0.034722	10	30.2045	8125
lm5633.a03.13.g01040_p1	47390	27	0.09375	25	176.164	47388
lm5633.a03.13.g01050_p1	1287	7	0.024306	7	4.78439	1287
lm5633.a03.13.g01060_p1	6154	13	0.045139	12	22.8736	6153
lm5633.a03.13.g01070_p1	21111	45	0.15625	44	78.4758	21110
lm5633.a03.13.g01080_p1	2393	10	0.034722	10	8.89591	2393
lm5633.a03.13.g01150_p1	9431	19	0.065972	17	35.052	9429
lm5633.a03.13.g01180_p1	7169	14	0.048611	11	26.6357	7165
lm5633.a03.13.g01210_p1	5936	10	0.034722	7	22.0483	5931
lm5633.a03.13.g01230_p1	648	8	0.027778	7	2.40521	647
HSP70B_lm5633.a03.13.g01310_p1	26424	31	0.107639	29	98.2119	26419
lm5633.a03.13.g01320_p1	8058	7	0.024306	7	29.9554	8058
lm5633.a03.13.g01340_p1	6101	10	0.034722	10	22.6803	6101
lm5633.a03.13.g01400_p1	22099	11	0.038194	11	82.1524	22099
lm5633.a03.13.g01460_p1	40569	50	0.173611	47	150.804	40566.4
lm5633.a03.13.g01480_p1	1649	7	0.024306	7	6.13011	1649
lm5633.a03.13.g01530_p1	25889	12	0.041667	11	96.2375	25887.9
lm5633.a03.13.g01590_p1	5148	5	0.017361	5	19.1394	5148.51
lm5633.a03.13.g01620_p1	13519	24	0.083333	24	50.2565	13519
lm5633.a03.13.g01650_p1	4501	6	0.020833	6	16.7323	4501
lm5633.a03.13.g01720_p1	2156	8	0.027778	8	8.01487	2156
lm5633.a03.13.g01750_p1	12099	7	0.024306	7	44.9777	12099
lm5633.a03.13.g01760_p1	99560	69	0.239583	67	370.1	99557
lm5633.a03.13.g01770_p1	23002	38	0.131944	35	85.4944	22998
VHA-A_lm5633.a03.13.g01780_p1	25388	29	0.100694	26	94.3643	25384
lm5633.a03.13.g01890_p1	450	5	0.017361	4	1.66981	449.178
PGP10_lm5633.a03.13.g01910_p1	206	9	0.03125	9	0.76584	206.011
4CL3_lm5633.a03.13.g02000_p1	23652	42	0.145833	41	87.9143	23649
lm5633.a03.13.g02010_p1	987	5	0.017361	4	3.66543	986
lm5633.a03.13.g02040_p1	2074	6	0.020833	6	7.71256	2074.68
CSLD2_lm5633.a03.13.g02090_p1	9984	21	0.072917	21	37.1152	9984
lm5633.a03.13.g02120_p1	10248	16	0.055556	16	38.0895	10246.1
lm5633.a03.13.g02140_p1	11352	21	0.072917	20	42.2005	11351.9
lm5633.a03.13.g02160_p1	23523	36	0.125	35	87.4424	23522
lm5633.a03.13.g02170_p1	4775	8	0.027778	8	17.7509	4775
lm5633.a03.13.g02190_p1	8600	7	0.024306	7	31.9703	8600
lm5633.a03.13.g02200_p1	24000	21	0.072917	21	89.2193	24000
lm5633.a03.13.g02230_p1	25393	15	0.052083	15	94.3978	25393
lm5633.a03.13.g02260_p1	2591	11	0.038194	11	9.63197	2591
lm5633.a03.13.g02270_p1	10049	11	0.038194	13	37.3486	10046.8
lm5633.a03.13.g02280_p1	111822	31	0.107639	32	415.681	111818
lm5633.a03.13.g02290_p1	2442	12	0.041667	10	9.07063	2440
lm5633.a03.13.g02300_p1	3913	5	0.017361	4	14.5427	3912
lm5633.a03.13.g02310_p1	2421	8	0.027778	6	8.99257	2419
lm5633.a03.13.g02320_p1	4031	10	0.034722	10	14.9851	4031
PGP10_lm5633.a03.13.g02340_p1	48142	49	0.170139	44	178.948	48137
lm5633.a03.13.g02360_p1	4072	5	0.017361	5	15.1392	4072.45
lm5633.a03.13.g02380_p1	21568	18	0.0625	16	80.1741	21566.8
lm5633.a03.13.g02390_p1	12630	12	0.041667	12	46.9519	12630.1
AGD8_lm5633.a03.13.g02420_p1	5142	11	0.038194	9	19.1091	5140.35
lm5633.a03.13.g02430_p1	7519	5	0.017361	4	27.9488	7518.23
lm5633.a03.13.g02500_p1	77536	40	0.138889	36	288.212	77529
lm5633.a03.13.g02510_p1	1846	5	0.017361	4	6.85933	1845.16
lm5633.a03.13.g02520_p1	19696	41	0.142361	39	73.213	19694.3
lm5633.a03.13.g02530_p1	222	5	0.017361	5	0.827138	222.5
AGD8_lm5633.a03.13.g02540_p1	4727	11	0.038194	11	17.575	4727.68
lm5633.a03.13.g02560_p1	89067	77	0.267361	69	331.067	89057
lm5633.a03.13.g02570_p1	16902	36	0.125	34	62.8253	16900
lm5633.a03.13.g02590_p1	5092	9	0.03125	9	18.9294	5092
lm5633.a03.13.g02600_p1	7717	15	0.052083	14	28.6867	7716.72
lm5633.a03.13.g02620_p1	6008	16	0.055556	16	22.3346	6008
lm5633.a03.13.g02660_p1	16921	33	0.114583	32	62.8996	16920
lm5633.a03.13.g02670_p1	13428	28	0.097222	27	49.9108	13426
lm5633.a03.13.g02680_p1	30653	45	0.15625	40	113.931	30647.5
lm5633.a03.13.g02690_p1	77711	53	0.184028	86	288.857	77702.5
KAO_lm5633.a03.13.g02720_p1	3368	12	0.041667	11	12.5197	3367.81
lm5633.a03.13.g02730_p1	6491	9	0.03125	9	24.1281	6490.45
lm5633.a03.13.g02740_p1	162540	56	0.194444	91	604.229	162538
KAO_lm5633.a03.13.g02770_p1	10125	11	0.038194	10	37.636	10124.1
lm5633.a03.13.g02780_p1	7020	13	0.045139	13	26.0967	7020
lm5633.a03.13.g02810_p1	37683	27	0.09375	27	140.088	37683.6
lm5633.a03.13.g02830_p1	41297	25	0.086806	22	153.507	41293.4
lm5633.a03.13.g02860_p1	59475	22	0.076389	22	221.097	59475
lm5633.a03.13.g02900_p1	43260	18	0.0625	16	160.784	43251
lm5633.a03.13.g02930_p1	6430	22	0.076389	22	23.904	6430.17
PYL1_lm5633.a03.13.g02980_p1	2338	5	0.017361	5	8.69145	2338
lm5633.a03.13.g03000_p1	2543	9	0.03125	9	9.45353	2543
lm5633.a03.13.g03010_p1	4106	5	0.017361	5	15.2639	4106
lm5633.a03.13.g03020_p1	223442	116	0.402778	119	830.597	223430
lm5633.a03.13.g03030_p1	72753	19	0.065972	19	270.459	72753.5
lm5633.a03.13.g03040_p1	28012	54	0.1875	53	104.13	28011
lm5633.a03.13.g03050_p1	412825	146	0.506944	149	1534.56	412796
lm5633.a03.13.g03060_p1	4466	13	0.045139	13	16.6042	4466.53
lm5633.a03.13.g03070_p1	13139	11	0.038194	11	48.8439	13139
lm5633.a03.13.g03080_p1	9815	11	0.038194	10	36.4833	9814
lm5633.a03.13.g03090_p1	6225	6	0.020833	6	23.1413	6225
lm5633.a03.13.g03100_p1	18317	9	0.03125	8	68.0855	18315
lm5633.a03.13.g03110_p1	80378	69	0.239583	64	298.773	80370
lm5633.a03.13.g03120_p1	4420	5	0.017361	5	16.4312	4420
PRMT1_lm5633.a03.13.g03260_p1	2962	5	0.017361	4	11.0074	2961
lm5633.a03.13.g03270_p1	8099	10	0.034722	9	30.1041	8098
lm5633.a03.13.g03280_p1	106983	44	0.152778	44	397.706	106983
lm5633.a03.13.g03330_p1	296	5	0.017361	5	1.10167	296.35
lm5633.a03.13.g03370_p1	17686	14	0.048611	14	65.7478	17686.2
lm5633.a03.13.g03380_p1	7472	19	0.065972	18	27.7763	7471.83
lm5633.a03.13.g03410_p1	6796	13	0.045139	13	25.2639	6796
lm5633.a03.13.g03440_p1	13578	12	0.041667	10	50.4684	13576
APRR2_lm5633.a03.13.g03500_p1	4844	11	0.038194	9	18	4842
lm5633.a03.13.g03580_p1	1402	5	0.017361	5	5.2119	1402
lm5633.a03.13.g03610_p1	61003	26	0.090278	21	226.751	60996
PDIL1-1_lm5633.a03.13.g03640_p1	1072	6	0.020833	5	3.98141	1071
lm5633.a03.13.g03710_p1	3789	5	0.017361	5	14.0855	3789
lm5633.a03.13.g03740_p1	22300	31	0.107639	26	82.8736	22293
lm5633.a03.13.g03750_p1	25062	15	0.052083	14	93.1636	25061
lm5633.a03.13.g03760_p1	166052	114	0.395833	110	617.26	166043
SNRK2.1_lm5633.a03.13.g03780_p1	25177	34	0.118056	29	93.5762	25172
lm5633.a03.13.g03830_p1	3997	5	0.017361	5	14.8587	3997
lm5633.a03.13.g03840_p1	61450	51	0.177083	44	228.398	61439
lm5633.a03.13.g03850_p1	28767	34	0.118056	33	106.922	28762
lm5633.a03.13.g03860_p1	57699	15	0.052083	14	214.493	57698.5
lm5633.a03.13.g03880_p1	29248	30	0.104167	30	108.73	29248.5
lm5633.a03.13.g03900_p1	1838	5	0.017361	4	6.829	1837
lm5633.a03.13.g03910_p1	17591	10	0.034722	8	65.3829	17588
lm5633.a03.13.g03930_p1	12814	16	0.055556	16	47.6357	12814
lm5633.a03.13.g03940_p1	6986	5	0.017361	4	25.9665	6985
lm5633.a03.13.g03950_p1	10338	8	0.027778	8	38.4312	10338
lm5633.a03.13.g03960_p1	2262	7	0.024306	7	8.40964	2262.19
lm5633.a03.13.g03970_p1	23796	29	0.100694	28	88.4518	23793.5
lm5633.a03.13.g03990_p1	3110	5	0.017361	5	11.5633	3110.53
lm5633.a03.13.g04040_p1	4060	7	0.024306	7	15.0959	4060.81
lm5633.a03.13.g04050_p1	26566	31	0.107639	25	98.7249	26557
lm5633.a03.13.g04060_p1	30872	26	0.090278	25	114.762	30871
lm5633.a03.13.g04070_p1	64009	31	0.107639	29	237.926	64002
lm5633.a03.13.g04100_p1	4310	11	0.038194	11	16.0251	4310.74
lm5633.a03.13.g04120_p1	13991	12	0.041667	12	52.0112	13991
lm5633.a03.13.g04130_p1	48759	26	0.090278	24	181.242	48754
lm5633.a03.13.g04150_p1	41956	18	0.0625	14	155.933	41946
lm5633.a03.13.g04180_p1	15877	12	0.041667	12	59.0256	15877.9
ndhK_lm5633.a03.13.g04190_p1	36356	41	0.142361	40	135.149	36355
F3'H_lm5633.a03.13.g04210_p1	10833	16	0.055556	16	40.272	10833.2
lm5633.a03.13.g04300_p1	158	5	0.017361	5	0.59045	158.831
lm5633.a03.13.g04380_p1	3007	17	0.059028	17	11.1809	3007.66
lm5633.a03.13.g04400_p1	380	5	0.017361	5	1.41264	380
lm5633.a03.13.g04410_p1	41768	51	0.177083	47	155.242	41760
lm5633.a03.13.g04450_p1	9909	8	0.027778	8	36.8364	9909
lm5633.a03.13.g04460_p1	22212	13	0.045139	12	82.5688	22211
lm5633.a03.13.g04470_p1	49729	49	0.170139	47	184.833	49720
CPX_lm5633.a03.13.g04550_p1	45117	22	0.076389	22	167.721	45117
CPX_lm5633.a03.13.g04560_p1	31917	31	0.107639	24	118.624	31910
lm5633.a03.13.g04570_p1	8028	14	0.048611	14	29.8439	8028
lm5633.a03.13.g04580_p1	9486	20	0.069444	14	35.2379	9479
RPS16_lm5633.a03.13.g04630_p1	1724	10	0.034722	11	6.41004	1724.3
lm5633.a03.13.g04650_p1	5747	12	0.041667	12	21.3643	5747
AAH_lm5633.a03.13.g04660_p1	37060	30	0.104167	29	137.766	37059
lm5633.a03.13.g04700_p1	57359	57	0.197917	53	213.212	57354
lm5633.a03.13.g04710_p1	12760	16	0.055556	16	47.4349	12760
lm5633.a03.13.g04740_p1	15809	21	0.072917	20	58.7658	15808
lm5633.a03.13.g04790_p1	8437	13	0.045139	13	31.3643	8437
lm5633.a03.13.g04850_p1	2215	12	0.041667	13	8.23719	2215.8
lm5633.a03.13.g04860_p1	23249	34	0.118056	30	86.4103	23244.4
lm5633.a03.13.g04870_p1	7852	19	0.065972	18	29.1822	7850
lm5633.a03.13.g04930_p1	8671	12	0.041667	12	32.2342	8671
lm5633.a03.13.g04940_p1	26022	20	0.069444	19	96.7345	26021.6
lm5633.a03.13.g04960_p1	6834	16	0.055556	16	25.4067	6834.41
lm5633.a03.13.g04990_p1	12878	19	0.065972	18	47.8734	12878
lm5633.a03.13.g05010_p1	6922	12	0.041667	11	25.7267	6920.49
lm5633.a03.13.g05020_p1	140	11	0.038194	11	0.520446	140
HEMC_lm5633.a03.13.g05050_p1	1424	8	0.027778	8	5.2973	1424.97
lm5633.a03.13.g05060_p1	1029	5	0.017361	5	3.82652	1029.33
EIF2S3_lm5633.a03.13.g05070_p1	36917	20	0.069444	18	137.231	36915
NCED2_lm5633.a03.13.g05140_p1	13863	16	0.055556	15	51.5316	13862
lm5633.a03.13.g05180_p1	27733	27	0.09375	25	103.085	27730
ERD4_lm5633.a03.13.g05190_p1	6754	15	0.052083	15	25.1078	6754
ERD4_lm5633.a03.13.g05200_p1	1190	8	0.027778	8	4.42379	1190
lm5633.a03.13.g05210_p1	2402	8	0.027778	6	8.92193	2400
CIPK23_lm5633.a03.13.g05220_p1	24141	42	0.145833	41	89.7398	24140
lm5633.a03.13.g05240_p1	23469	10	0.034722	9	87.2342	23466
[truncated: 6,459 more rows]

## Sheet: Supplemental Table S7
Supplemental Table S7. Previously published marker genes used for defining snRNA-seq cell types.
MarkerGene	GeneID	Org	CellType	Orthologs_in_Lm5633	Publication_Title
LOC_Os01g01650		Os	bulliform	lm5633.a03.14.g04400_p1, lm5633.a03.14.g04410_p1, lm5633.a03.14.g04440_p1, lm5633.a03.14.g04450_p1	Single-cell transcriptome analyses recapitulate the cellular and developmental responses to abiotic stresses in rice
LOC_Os01g01660		Os	bulliform	lm5633.a03.14.g04400_p1, lm5633.a03.14.g04410_p1, lm5633.a03.14.g04440_p1, lm5633.a03.14.g04450_p1	Single-cell transcriptome analyses recapitulate the cellular and developmental responses to abiotic stresses in rice
LOC_Os01g02010		Os	bulliform	#N/A	Single-cell transcriptome analyses recapitulate the cellular and developmental responses to abiotic stresses in rice
LOC_Os01g09880		Os	bulliform	lm5633.a03.16.g03420_p1, lm5633.a03.5.g10650_p1	Single-cell transcriptome analyses recapitulate the cellular and developmental responses to abiotic stresses in rice
LOC_Os01g14850		Os	bulliform	0	Single-cell transcriptome analyses recapitulate the cellular and developmental responses to abiotic stresses in rice
LOC_Os01g16030		Os	bulliform	lm5633.a03.11.g03170_p1, lm5633.a03.4.g13050_p1, lm5633.a03.4.g13070_p1, lm5633.a03.8.g07820_p1	Single-cell transcriptome analyses recapitulate the cellular and developmental responses to abiotic stresses in rice
LOC_Os01g19820		Os	bulliform	lm5633.a03.4.g05960_p1, lm5633.a03.4.g05970_p1	Single-cell transcriptome analyses recapitulate the cellular and developmental responses to abiotic stresses in rice
LOC_Os01g47780		Os	bulliform	lm5633.a03.16.g04750_p1	Single-cell transcriptome analyses recapitulate the cellular and developmental responses to abiotic stresses in rice
LOC_Os01g53240		Os	bulliform	#N/A	Single-cell transcriptome analyses recapitulate the cellular and developmental responses to abiotic stresses in rice
LOC_Os01g60740		Os	bulliform	#N/A	Single-cell transcriptome analyses recapitulate the cellular and developmental responses to abiotic stresses in rice
LOC_Os02g33550		Os	bulliform	0	Single-cell transcriptome analyses recapitulate the cellular and developmental responses to abiotic stresses in rice
LOC_Os02g43194		Os	bulliform	lm5633.a03.1.g04160_p1, lm5633.a03.15.g04780_p1, lm5633.a03.3.g14420_p1	Single-cell transcriptome analyses recapitulate the cellular and developmental responses to abiotic stresses in rice
LOC_Os02g48140		Os	bulliform	0	Single-cell transcriptome analyses recapitulate the cellular and developmental responses to abiotic stresses in rice
LOC_Os02g56860		Os	bulliform	lm5633.a03.3.g01280_p1, lm5633.a03.3.g01290_p1, lm5633.a03.3.g01320_p1, lm5633.a03.3.g01330_p1	Single-cell transcriptome analyses recapitulate the cellular and developmental responses to abiotic stresses in rice
LOC_Os03g08360		Os	bulliform	lm5633.a03.6.g12890_p1	Single-cell transcriptome analyses recapitulate the cellular and developmental responses to abiotic stresses in rice
LOC_Os03g14130		Os	bulliform	#N/A	Single-cell transcriptome analyses recapitulate the cellular and developmental responses to abiotic stresses in rice
LOC_Os03g21040		Os	bulliform	0	Single-cell transcriptome analyses recapitulate the cellular and developmental responses to abiotic stresses in rice
LOC_Os03g45619		Os	bulliform	0	Single-cell transcriptome analyses recapitulate the cellular and developmental responses to abiotic stresses in rice
LOC_Os03g57200		Os	bulliform	lm5633.a03.10.g05570_p1, lm5633.a03.10.g06290_p1, lm5633.a03.10.g06300_p1	Single-cell transcriptome analyses recapitulate the cellular and developmental responses to abiotic stresses in rice
LOC_Os03g57460		Os	bulliform	lm5633.a03.11.g08040_p1	Single-cell transcriptome analyses recapitulate the cellular and developmental responses to abiotic stresses in rice
LOC_Os04g16450		Os	bulliform	#N/A	Single-cell transcriptome analyses recapitulate the cellular and developmental responses to abiotic stresses in rice
LOC_Os04g21320		Os	bulliform	lm5633.a03.1.g13780_p1	Single-cell transcriptome analyses recapitulate the cellular and developmental responses to abiotic stresses in rice
LOC_Os04g36750		Os	bulliform	lm5633.a03.1.g06500_p1, lm5633.a03.1.g06520_p1, lm5633.a03.1.g13220_p1, lm5633.a03.1.g13230_p1, lm5633.a03.14.g00340_p1, lm5633.a03.14.g00360_p1, lm5633.a03.14.g00380_p1, lm5633.a03.14.g00390_p1, lm5633.a03.14.g00440_p1, lm5633.a03.14.g00460_p1, lm5633.a03.14.g00470_p1, lm5633.a03.14.g00550_p1, lm5633.a03.14.g00560_p1, lm5633.a03.14.g01110_p1, lm5633.a03.14.g01120_p1, lm5633.a03.14.g01130_p1, lm5…	Single-cell transcriptome analyses recapitulate the cellular and developmental responses to abiotic stresses in rice
LOC_Os04g39150		Os	bulliform	0	Single-cell transcriptome analyses recapitulate the cellular and developmental responses to abiotic stresses in rice
LOC_Os04g55250		Os	bulliform	0	Single-cell transcriptome analyses recapitulate the cellular and developmental responses to abiotic stresses in rice
LOC_Os05g08554		Os	bulliform	#N/A	Single-cell transcriptome analyses recapitulate the cellular and developmental responses to abiotic stresses in rice
LOC_Os05g09704		Os	bulliform	0	Single-cell transcriptome analyses recapitulate the cellular and developmental responses to abiotic stresses in rice
LOC_Os05g10210		Os	bulliform	0	Single-cell transcriptome analyses recapitulate the cellular and developmental responses to abiotic stresses in rice
LOC_Os05g13940		Os	bulliform	#N/A	Single-cell transcriptome analyses recapitulate the cellular and developmental responses to abiotic stresses in rice
LOC_Os05g38230		Os	bulliform	lm5633.a03.11.g00880_p1	Single-cell transcriptome analyses recapitulate the cellular and developmental responses to abiotic stresses in rice
LOC_Os05g45020		Os	bulliform	lm5633.a03.15.g01770_p1, lm5633.a03.16.g03620_p1, lm5633.a03.3.g14990_p1, lm5633.a03.5.g09780_p1	Single-cell transcriptome analyses recapitulate the cellular and developmental responses to abiotic stresses in rice
LOC_Os05g48900		Os	bulliform	0	Single-cell transcriptome analyses recapitulate the cellular and developmental responses to abiotic stresses in rice
LOC_Os06g04990		Os	bulliform	lm5633.a03.15.g00100_p1	Single-cell transcriptome analyses recapitulate the cellular and developmental responses to abiotic stresses in rice
LOC_Os06g05010		Os	bulliform	lm5633.a03.15.g00100_p1	Single-cell transcriptome analyses recapitulate the cellular and developmental responses to abiotic stresses in rice
LOC_Os06g18670		Os	bulliform	lm5633.a03.17.g07720_p1, lm5633.a03.17.g07730_p1, lm5633.a03.17.g07750_p1, lm5633.a03.17.g07760_p1, lm5633.a03.2.g08960_p1, lm5633.a03.2.g09430_p1, lm5633.a03.2.g09450_p1, lm5633.a03.2.g14800_p1, lm5633.a03.37.g00010_p1, lm5633.a03.8.g10810_p1	Single-cell transcriptome analyses recapitulate the cellular and developmental responses to abiotic stresses in rice
LOC_Os06g35970		Os	bulliform	lm5633.a03.5.g05360_p1	Single-cell transcriptome analyses recapitulate the cellular and developmental responses to abiotic stresses in rice
LOC_Os07g05950		Os	bulliform	lm5633.a03.13.g05080_p1	Single-cell transcriptome analyses recapitulate the cellular and developmental responses to abiotic stresses in rice
LOC_Os07g10440		Os	bulliform	#N/A	Single-cell transcriptome analyses recapitulate the cellular and developmental responses to abiotic stresses in rice
LOC_Os07g41360		Os	bulliform	lm5633.a03.1.g09370_p1, lm5633.a03.1.g09380_p1	Single-cell transcriptome analyses recapitulate the cellular and developmental responses to abiotic stresses in rice
LOC_Os07g45060		Os	bulliform	lm5633.a03.3.g13370_p1	Single-cell transcriptome analyses recapitulate the cellular and developmental responses to abiotic stresses in rice
LOC_Os08g44360		Os	bulliform	lm5633.a03.1.g00740_p1	Single-cell transcriptome analyses recapitulate the cellular and developmental responses to abiotic stresses in rice
LOC_Os09g04710		Os	bulliform	lm5633.a03.1742.g00010_p1, lm5633.a03.2.g12370_p1	Single-cell transcriptome analyses recapitulate the cellular and developmental responses to abiotic stresses in rice
LOC_Os09g31000		Os	bulliform	lm5633.a03.12.g04700_p1, lm5633.a03.12.g05990_p1, lm5633.a03.12.g06010_p1, lm5633.a03.12.g06020_p1, lm5633.a03.4.g02200_p1, lm5633.a03.4.g02280_p1	Single-cell transcriptome analyses recapitulate the cellular and developmental responses to abiotic stresses in rice
LOC_Os10g05820		Os	bulliform	#N/A	Single-cell transcriptome analyses recapitulate the cellular and developmental responses to abiotic stresses in rice
LOC_Os10g05860		Os	bulliform	#N/A	Single-cell transcriptome analyses recapitulate the cellular and developmental responses to abiotic stresses in rice
LOC_Os10g05930		Os	bulliform	#N/A	Single-cell transcriptome analyses recapitulate the cellular and developmental responses to abiotic stresses in rice
LOC_Os10g05970		Os	bulliform	#N/A	Single-cell transcriptome analyses recapitulate the cellular and developmental responses to abiotic stresses in rice
LOC_Os10g05980		Os	bulliform	#N/A	Single-cell transcriptome analyses recapitulate the cellular and developmental responses to abiotic stresses in rice
LOC_Os10g05990		Os	bulliform	#N/A	Single-cell transcriptome analyses recapitulate the cellular and developmental responses to abiotic stresses in rice
LOC_Os10g06000		Os	bulliform	#N/A	Single-cell transcriptome analyses recapitulate the cellular and developmental responses to abiotic stresses in rice
LOC_Os10g30150		Os	bulliform	lm5633.a03.6.g11200_p1, lm5633.a03.6.g11250_p1	Single-cell transcriptome analyses recapitulate the cellular and developmental responses to abiotic stresses in rice
LOC_Os10g37400		Os	bulliform	lm5633.a03.3.g14600_p1, lm5633.a03.3.g14620_p1, lm5633.a03.3.g14680_p1, lm5633.a03.3.g14690_p1	Single-cell transcriptome analyses recapitulate the cellular and developmental responses to abiotic stresses in rice
LOC_Os11g02080		Os	bulliform	0	Single-cell transcriptome analyses recapitulate the cellular and developmental responses to abiotic stresses in rice
LOC_Os11g32890		Os	bulliform	0	Single-cell transcriptome analyses recapitulate the cellular and developmental responses to abiotic stresses in rice
LOC_Os12g37650		Os	bulliform	0	Single-cell transcriptome analyses recapitulate the cellular and developmental responses to abiotic stresses in rice
AT5G41920	AT5G41920	At	Bundle sheath	lm5633.a03.4.g04350_p1, lm5633.a03.4.g04360_p1	Global Dynamic Molecular Profiling of Stomatal Lineage Cell Development by Single-Cell RNA Sequencing
AT1G77990	AST56	At	Bundle sheath	lm5633.a03.17.g00880_p1, lm5633.a03.17.g00890_p1, lm5633.a03.17.g00900_p1	Global Dynamic Molecular Profiling of Stomatal Lineage Cell Development by Single-Cell RNA Sequencing
AT5G54370		At	Columella	0	High-Throughput Single-Cell Transcriptome Profiling of Plant Cell Types
AT1G52070		At	Columella	#N/A	High-Throughput Single-Cell Transcriptome Profiling of Plant Cell Types
AT5G55110		At	Columella	0	High-Throughput Single-Cell Transcriptome Profiling of Plant Cell Types
AT1G25275		At	Columella	0	High-Throughput Single-Cell Transcriptome Profiling of Plant Cell Types
AT1G52050		At	Columella	#N/A	High-Throughput Single-Cell Transcriptome Profiling of Plant Cell Types
AT1G03220		At	Columella	lm5633.a03.4.g09390_p1	High-Throughput Single-Cell Transcriptome Profiling of Plant Cell Types
AT4G17940		At	Columella	lm5633.a03.13.g02500_p1	High-Throughput Single-Cell Transcriptome Profiling of Plant Cell Types
AT4G08555		At	Columella	#N/A	High-Throughput Single-Cell Transcriptome Profiling of Plant Cell Types
AT1G52060		At	Columella	#N/A	High-Throughput Single-Cell Transcriptome Profiling of Plant Cell Types
AT5G35735		At	Columella	lm5633.a03.10.g01950_p1, lm5633.a03.10.g01960_p1, lm5633.a03.10.g01970_p1, lm5633.a03.17.g04010_p1	High-Throughput Single-Cell Transcriptome Profiling of Plant Cell Types
AT5G60530		At	Columella	#N/A	High-Throughput Single-Cell Transcriptome Profiling of Plant Cell Types
AT1G33590		At	Columella	0	High-Throughput Single-Cell Transcriptome Profiling of Plant Cell Types
AT1G15385		At	Columella	lm5633.a03.5.g10660_p1	High-Throughput Single-Cell Transcriptome Profiling of Plant Cell Types
AT4G21990	PRH-26	At	Columella	lm5633.a03.10.g06810_p1	High-Throughput Single-Cell Transcriptome Profiling of Plant Cell Types
AT2G43610		At	Columella	0	High-Throughput Single-Cell Transcriptome Profiling of Plant Cell Types
AT2G04025	RGF3	At	Columella	0	High-Throughput Single-Cell Transcriptome Profiling of Plant Cell Types
AT1G22710	SUC2	At	Companion cell	0	Global Dynamic Molecular Profiling of Stomatal Lineage Cell Development by Single-Cell RNA Sequencing
AT5G06850	FTIP1	At	Companion cell	lm5633.a03.1.g03760_p1, lm5633.a03.12.g06550_p1, lm5633.a03.12.g06570_p1, lm5633.a03.13.g08250_p1, lm5633.a03.13.g08260_p1, lm5633.a03.17.g06710_p1, lm5633.a03.2.g10370_p1, lm5633.a03.3.g02030_p1, lm5633.a03.6.g15050_p1	Global Dynamic Molecular Profiling of Stomatal Lineage Cell Development by Single-Cell RNA Sequencing
AT1G79430	APL	At	Companion cell	lm5633.a03.13.g04590_p1	Global Dynamic Molecular Profiling of Stomatal Lineage Cell Development by Single-Cell RNA Sequencing
AT5G57350	HA3	At	Companion cell	#N/A	Global Dynamic Molecular Profiling of Stomatal Lineage Cell Development by Single-Cell RNA Sequencing
AT1G05570	CALS1	At	Cortex	#N/A	Single-Cell RNA Sequencing Resolves Molecular Relationships Among Individual Plant Cells
AT1G15460	BOR4	At	Cortex	#N/A	Single-Cell RNA Sequencing Resolves Molecular Relationships Among Individual Plant Cells
AT1G42550	PMI1	At	Cortex	lm5633.a03.2.g02950_p1	Single-Cell RNA Sequencing Resolves Molecular Relationships Among Individual Plant Cells
AT1G62510	AT1G62510	At	Cortex	lm5633.a03.14.g05090_p1, lm5633.a03.3.g11330_p1, lm5633.a03.3.g11820_p1, lm5633.a03.9.g07460_p1, lm5633.a03.9.g07480_p1, lm5633.a03.9.g07490_p1	Single-Cell RNA Sequencing Resolves Molecular Relationships Among Individual Plant Cells
AT2G01520	MLP328	At	Cortex	0	Single-Cell RNA Sequencing Resolves Molecular Relationships Among Individual Plant Cells
AT3G12700	AT3G12700	At	Cortex	lm5633.a03.13.g01890_p1, lm5633.a03.2.g17880_p1, lm5633.a03.5.g05860_p1, lm5633.a03.5.g05900_p1, lm5633.a03.6.g13590_p1	Single-Cell RNA Sequencing Resolves Molecular Relationships Among Individual Plant Cells
AT3G14850	TBL41	At	Cortex	lm5633.a03.5.g07030_p1, lm5633.a03.5.g07040_p1	Single-Cell RNA Sequencing Resolves Molecular Relationships Among Individual Plant Cells
AT4G36670	PLT6	At	Cortex	lm5633.a03.6.g03440_p1	Single-Cell RNA Sequencing Resolves Molecular Relationships Among Individual Plant Cells
AT5G03570	IREG2	At	Cortex	lm5633.a03.11.g02360_p1, lm5633.a03.11.g02370_p1	Single-Cell RNA Sequencing Resolves Molecular Relationships Among Individual Plant Cells
AT5G07990	CYP75B1	At	Cortex	lm5633.a03.13.g04210_p1, lm5633.a03.6.g05980_p1, lm5633.a03.6.g05990_p1, lm5633.a03.6.g06000_p1, lm5633.a03.8.g10460_p1	Single-Cell RNA Sequencing Resolves Molecular Relationships Among Individual Plant Cells
AT5G44130	FLA13	At	Cortex	lm5633.a03.16.g04750_p1	Single-Cell RNA Sequencing Resolves Molecular Relationships Among Individual Plant Cells
AT5G53370	PME61	At	Cortex	#N/A	Single-Cell RNA Sequencing Resolves Molecular Relationships Among Individual Plant Cells
AT5G55250	IAMT1	At	Cortex	0	Single-Cell RNA Sequencing Resolves Molecular Relationships Among Individual Plant Cells
AT4G12545		At	Cortex	lm5633.a03.14.g05090_p1, lm5633.a03.3.g11330_p1, lm5633.a03.3.g11820_p1, lm5633.a03.9.g07460_p1, lm5633.a03.9.g07480_p1, lm5633.a03.9.g07490_p1	High-Throughput Single-Cell Transcriptome Profiling of Plant Cell Types
AT1G65310	XTH17	At	Cortex	0	High-Throughput Single-Cell Transcriptome Profiling of Plant Cell Types
AT4G12550	AIR1	At	Cortex	lm5633.a03.14.g05090_p1, lm5633.a03.3.g11330_p1, lm5633.a03.3.g11820_p1, lm5633.a03.9.g07460_p1, lm5633.a03.9.g07480_p1, lm5633.a03.9.g07490_p1	High-Throughput Single-Cell Transcriptome Profiling of Plant Cell Types
AT1G14960		At	Cortex	0	High-Throughput Single-Cell Transcriptome Profiling of Plant Cell Types
AT1G70850	MLP34	At	Cortex	#N/A	High-Throughput Single-Cell Transcriptome Profiling of Plant Cell Types
AT4G22666		At	Cortex	0	High-Throughput Single-Cell Transcriptome Profiling of Plant Cell Types
AT1G06120		At	Cortex	lm5633.a03.5.g14080_p1	High-Throughput Single-Cell Transcriptome Profiling of Plant Cell Types
AT5G64100		At	Cortex	lm5633.a03.10.g07580_p1, lm5633.a03.10.g07750_p1, lm5633.a03.16.g00180_p1, lm5633.a03.16.g03210_p1, lm5633.a03.16.g03220_p1, lm5633.a03.4.g08590_p1	High-Throughput Single-Cell Transcriptome Profiling of Plant Cell Types
AT3G01190		At	Cortex	lm5633.a03.10.g07580_p1, lm5633.a03.10.g07750_p1, lm5633.a03.16.g00180_p1, lm5633.a03.16.g03210_p1, lm5633.a03.16.g03220_p1, lm5633.a03.4.g08590_p1	High-Throughput Single-Cell Transcriptome Profiling of Plant Cell Types
AT4G23400	PIP1D	At	Cortex	lm5633.a03.11.g00370_p1, lm5633.a03.2.g17110_p1, lm5633.a03.2.g17310_p1	High-Throughput Single-Cell Transcriptome Profiling of Plant Cell Types
AT2G37130		At	Cortex	lm5633.a03.10.g06970_p1, lm5633.a03.2.g06810_p1	High-Throughput Single-Cell Transcriptome Profiling of Plant Cell Types
AT5G17820		At	Cortex	0	High-Throughput Single-Cell Transcriptome Profiling of Plant Cell Types
AT5G46900		At	Cortex	0	High-Throughput Single-Cell Transcriptome Profiling of Plant Cell Types
AT1G53830	PME2	At	Cortex	#N/A	High-Throughput Single-Cell Transcriptome Profiling of Plant Cell Types
AT3G28550		At	Cortex	0	High-Throughput Single-Cell Transcriptome Profiling of Plant Cell Types
AT3G29250	SDR4	At	Cortex	lm5633.a03.1.g01890_p1, lm5633.a03.1.g02130_p1, lm5633.a03.1.g02830_p1, lm5633.a03.1.g02840_p1, lm5633.a03.1.g02860_p1, lm5633.a03.1.g03040_p1, lm5633.a03.11.g05170_p1, lm5633.a03.422.g00010_p1	High-Throughput Single-Cell Transcriptome Profiling of Plant Cell Types
AT4G30280	XTH18	At	Cortex	#N/A	High-Throughput Single-Cell Transcriptome Profiling of Plant Cell Types
AT5G60660	PIP2F	At	Cortex	lm5633.a03.20.g02580_p1, lm5633.a03.3.g00610_p1, lm5633.a03.3.g09530_p1, lm5633.a03.8.g00110_p1	High-Throughput Single-Cell Transcriptome Profiling of Plant Cell Types
AT3G09260	PYK10	At	Cortex	0	High-Throughput Single-Cell Transcriptome Profiling of Plant Cell Types
AT5G46890		At	Cortex	0	High-Throughput Single-Cell Transcriptome Profiling of Plant Cell Types
AT1G23720		At	Cortex	0	High-Throughput Single-Cell Transcriptome Profiling of Plant Cell Types
AT3G26520	TIP2	At	Cortex	lm5633.a03.20.g00560_p1, lm5633.a03.5.g08770_p1, lm5633.a03.5.g08840_p1	High-Throughput Single-Cell Transcriptome Profiling of Plant Cell Types
AT5G44610	PCAP2	At	Cortex	0	High-Throughput Single-Cell Transcriptome Profiling of Plant Cell Types
AT1G12090	ELP	At	Cortex	lm5633.a03.14.g05090_p1, lm5633.a03.3.g11330_p1, lm5633.a03.3.g11820_p1, lm5633.a03.9.g07460_p1, lm5633.a03.9.g07480_p1, lm5633.a03.9.g07490_p1	High-Throughput Single-Cell Transcriptome Profiling of Plant Cell Types
AT1G13930		At	Cortex	lm5633.a03.6.g04790_p1, lm5633.a03.6.g04820_p1, lm5633.a03.6.g04830_p1	High-Throughput Single-Cell Transcriptome Profiling of Plant Cell Types
AT1G21310	RSH	At	Cortex	#N/A	High-Throughput Single-Cell Transcriptome Profiling of Plant Cell Types
AT5G13930	TT4	At	Cortex	lm5633.a03.1.g08470_p1, lm5633.a03.1.g08480_p1	High-Throughput Single-Cell Transcriptome Profiling of Plant Cell Types
AT1G13420	ST4B	At	Cortex	#N/A	High-Throughput Single-Cell Transcriptome Profiling of Plant Cell Types
AT4G30170		At	Cortex	lm5633.a03.6.g04410_p1	High-Throughput Single-Cell Transcriptome Profiling of Plant Cell Types
AT3G51240	TT6	At	Cortex	lm5633.a03.5.g10840_p1, lm5633.a03.5.g10850_p1	High-Throughput Single-Cell Transcriptome Profiling of Plant Cell Types
AT4G22460		At	Cortex	#N/A	High-Throughput Single-Cell Transcriptome Profiling of Plant Cell Types
AT3G44310	NITI	At	Cortex	0	High-Throughput Single-Cell Transcriptome Profiling of Plant Cell Types
AT5G42250		At	Cortex	0	High-Throughput Single-Cell Transcriptome Profiling of Plant Cell Types
AT5G08640	FLS1	At	Cortex	0	High-Throughput Single-Cell Transcriptome Profiling of Plant Cell Types
AT5G65390	AGP7	At	Cortex	#N/A	High-Throughput Single-Cell Transcriptome Profiling of Plant Cell Types
AT5G40450		At	Cortex	0	High-Throughput Single-Cell Transcriptome Profiling of Plant Cell Types
AT1G03870	FLA9	At	Cortex	lm5633.a03.16.g04750_p1	High-Throughput Single-Cell Transcriptome Profiling of Plant Cell Types
AT2G43150		At	Cortex	#N/A	High-Throughput Single-Cell Transcriptome Profiling of Plant Cell Types
AT3G19450	CAD-C	At	Cortex	lm5633.a03.12.g03570_p1, lm5633.a03.6.g00370_p1, lm5633.a03.6.g00390_p1, lm5633.a03.6.g00410_p1, lm5633.a03.6.g00440_p1, lm5633.a03.6.g00530_p1, lm5633.a03.6.g00540_p1, lm5633.a03.6.g00580_p1	High-Throughput Single-Cell Transcriptome Profiling of Plant Cell Types
AT2G37040	PAL1	At	Cortex	lm5633.a03.3.g00660_p1, lm5633.a03.7.g05490_p1	High-Throughput Single-Cell Transcriptome Profiling of Plant Cell Types
AT3G17020		At	Cortex	lm5633.a03.8.g07210_p1	High-Throughput Single-Cell Transcriptome Profiling of Plant Cell Types
AT4G23400	PIP1D	At	Cortex	lm5633.a03.11.g00370_p1, lm5633.a03.2.g17110_p1, lm5633.a03.2.g17310_p1	High-Throughput Single-Cell Transcriptome Profiling of Plant Cell Types
AT2G45960	TMP-A	At	Cortex	lm5633.a03.11.g00370_p1, lm5633.a03.2.g17110_p1, lm5633.a03.2.g17310_p1	High-Throughput Single-Cell Transcriptome Profiling of Plant Cell Types
AT5G16010		At	Cortex	lm5633.a03.11.g07950_p1, lm5633.a03.11.g07960_p1, lm5633.a03.11.g07970_p1, lm5633.a03.11.g07980_p1, lm5633.a03.11.g07990_p1	High-Throughput Single-Cell Transcriptome Profiling of Plant Cell Types
AT2G43820	UGT74F2	At	Cortex	0	High-Throughput Single-Cell Transcriptome Profiling of Plant Cell Types
AT2G43590		At	Cortex	lm5633.a03.9.g01950_p1	High-Throughput Single-Cell Transcriptome Profiling of Plant Cell Types
AT4G30280	XTH18	At	Cortex	#N/A	High-Throughput Single-Cell Transcriptome Profiling of Plant Cell Types
AT1G65310	XTH17	At	Cortex	0	High-Throughput Single-Cell Transcriptome Profiling of Plant Cell Types
AT4G12545		At	Cortex	lm5633.a03.14.g05090_p1, lm5633.a03.3.g11330_p1, lm5633.a03.3.g11820_p1, lm5633.a03.9.g07460_p1, lm5633.a03.9.g07480_p1, lm5633.a03.9.g07490_p1	High-Throughput Single-Cell Transcriptome Profiling of Plant Cell Types
AT2G37130		At	Cortex	lm5633.a03.10.g06970_p1, lm5633.a03.2.g06810_p1	High-Throughput Single-Cell Transcriptome Profiling of Plant Cell Types
LOC_Os04g46810		Os	Cortex	#N/A	Transcriptional landscape of rice roots at the single-cell resolution
AT1G44970		At	Endocortex	lm5633.a03.18.g04000_p1, lm5633.a03.18.g04050_p1	Single-Cell RNA Sequencing Resolves Molecular Relationships Among Individual Plant Cells
AT1G62500		At	Endocortex	lm5633.a03.14.g05090_p1, lm5633.a03.3.g11330_p1, lm5633.a03.3.g11820_p1, lm5633.a03.9.g07460_p1, lm5633.a03.9.g07480_p1, lm5633.a03.9.g07490_p1	Single-Cell RNA Sequencing Resolves Molecular Relationships Among Individual Plant Cells
AT2G14900		At	Endocortex	0	Single-Cell RNA Sequencing Resolves Molecular Relationships Among Individual Plant Cells
AT2G15560		At	Endocortex	lm5633.a03.8.g10410_p1, lm5633.a03.8.g10430_p1	Single-Cell RNA Sequencing Resolves Molecular Relationships Among Individual Plant Cells
AT2G30210		At	Endocortex	0	Single-Cell RNA Sequencing Resolves Molecular Relationships Among Individual Plant Cells
AT4G21340		At	Endocortex	0	Single-Cell RNA Sequencing Resolves Molecular Relationships Among Individual Plant Cells
AT5G45200		At	Endocortex	0	Single-Cell RNA Sequencing Resolves Molecular Relationships Among Individual Plant Cells
AT5G45210		At	Endocortex	#N/A	Single-Cell RNA Sequencing Resolves Molecular Relationships Among Individual Plant Cells
AT1G61590	AT1G61590	At	Endodermis	#N/A	Single-Cell RNA Sequencing Resolves Molecular Relationships Among Individual Plant Cells
AT2G21100	DIR23	At	Endodermis	lm5633.a03.1.g05300_p1, lm5633.a03.1.g05310_p1, lm5633.a03.1.g05320_p1, lm5633.a03.1.g05330_p1, lm5633.a03.1.g05340_p1, lm5633.a03.1.g05350_p1, lm5633.a03.1.g05360_p1, lm5633.a03.1.g05370_p1, lm5633.a03.1.g05380_p1, lm5633.a03.1.g05390_p1, lm5633.a03.1.g05400_p1, lm5633.a03.14.g06290_p1, lm5633.a03.19.g01690_p1, lm5633.a03.4.g00800_p1	Single-Cell RNA Sequencing Resolves Molecular Relationships Among Individual Plant Cells
AT2G27370	CASP3	At	Endodermis	lm5633.a03.1.g01820_p1	Single-Cell RNA Sequencing Resolves Molecular Relationships Among Individual Plant Cells
AT2G48130	AT2G48130	At	Endodermis	#N/A	Single-Cell RNA Sequencing Resolves Molecular Relationships Among Individual Plant Cells
AT3G11550	CASP2	At	Endodermis	lm5633.a03.1.g01820_p1	Single-Cell RNA Sequencing Resolves Molecular Relationships Among Individual Plant Cells
AT4G02090		At	Endodermis	lm5633.a03.11.g03810_p1, lm5633.a03.8.g07400_p1	Single-Cell RNA Sequencing Resolves Molecular Relationships Among Individual Plant Cells
AT4G17215	AT4G17215	At	Endodermis	0	Single-Cell RNA Sequencing Resolves Molecular Relationships Among Individual Plant Cells
AT5G06200	CASP4	At	Endodermis	lm5633.a03.1.g01820_p1	Single-Cell RNA Sequencing Resolves Molecular Relationships Among Individual Plant Cells
AT5G42180	PER64	At	Endodermis	0	Single-Cell RNA Sequencing Resolves Molecular Relationships Among Individual Plant Cells
AT3G55230		At	Endodermis	0	High-Throughput Single-Cell Transcriptome Profiling of Plant Cell Types
AT3G11550	CASP2	At	Endodermis	lm5633.a03.1.g01820_p1	High-Throughput Single-Cell Transcriptome Profiling of Plant Cell Types
AT2G28670	ESB1	At	Endodermis	0	High-Throughput Single-Cell Transcriptome Profiling of Plant Cell Types
AT2G36100	CASP1	At	Endodermis	lm5633.a03.1.g01820_p1	High-Throughput Single-Cell Transcriptome Profiling of Plant Cell Types
AT5G66390	PRX72	At	Endodermis	lm5633.a03.18.g04000_p1, lm5633.a03.18.g04050_p1	High-Throughput Single-Cell Transcriptome Profiling of Plant Cell Types
AT3G24020		At	Endodermis	0	High-Throughput Single-Cell Transcriptome Profiling of Plant Cell Types
AT4G13580		At	Endodermis	0	High-Throughput Single-Cell Transcriptome Profiling of Plant Cell Types
AT5G42180	PER64	At	Endodermis	0	High-Throughput Single-Cell Transcriptome Profiling of Plant Cell Types
AT2G27370	CASP3	At	Endodermis	lm5633.a03.1.g01820_p1	High-Throughput Single-Cell Transcriptome Profiling of Plant Cell Types
AT1G30750		At	Endodermis	#N/A	High-Throughput Single-Cell Transcriptome Profiling of Plant Cell Types
AT2G39430		At	Endodermis	0	High-Throughput Single-Cell Transcriptome Profiling of Plant Cell Types
AT5G15290	CASP5	At	Endodermis	lm5633.a03.1.g01820_p1	High-Throughput Single-Cell Transcriptome Profiling of Plant Cell Types
AT1G71740		At	Endodermis	0	High-Throughput Single-Cell Transcriptome Profiling of Plant Cell Types
AT5G06200	CASP4	At	Endodermis	lm5633.a03.1.g01820_p1	High-Throughput Single-Cell Transcriptome Profiling of Plant Cell Types
AT2G30210	LAC3	At	Endodermis	0	High-Throughput Single-Cell Transcriptome Profiling of Plant Cell Types
AT2G40113		At	Endodermis	0	High-Throughput Single-Cell Transcriptome Profiling of Plant Cell Types
AT2G32300	UCC1	At	Endodermis	lm5633.a03.10.g07530_p1, lm5633.a03.7.g06470_p1	High-Throughput Single-Cell Transcriptome Profiling of Plant Cell Types
AT4G02090		At	Endodermis	lm5633.a03.11.g03810_p1, lm5633.a03.8.g07400_p1	High-Throughput Single-Cell Transcriptome Profiling of Plant Cell Types
AT1G44970		At	Endodermis	lm5633.a03.18.g04000_p1, lm5633.a03.18.g04050_p1	High-Throughput Single-Cell Transcriptome Profiling of Plant Cell Types
AT5G65530		At	Endodermis	lm5633.a03.11.g04910_p1, lm5633.a03.2.g08350_p1, lm5633.a03.2.g17950_p1, lm5633.a03.8.g11480_p1, lm5633.a03.8.g11490_p1	High-Throughput Single-Cell Transcriptome Profiling of Plant Cell Types
AT4G17215		At	Endodermis	0	High-Throughput Single-Cell Transcriptome Profiling of Plant Cell Types
AT3G22620		At	Endodermis	lm5633.a03.10.g00450_p1	High-Throughput Single-Cell Transcriptome Profiling of Plant Cell Types
AT1G61590	SGN1	At	Endodermis	#N/A	High-Throughput Single-Cell Transcriptome Profiling of Plant Cell Types
AT4G26140	BGAL12	At	Endodermis	lm5633.a03.15.g01340_p1, lm5633.a03.5.g10950_p1	High-Throughput Single-Cell Transcriptome Profiling of Plant Cell Types
AT3G56240	CCH	At	Endodermis	lm5633.a03.1.g00690_p1, lm5633.a03.1.g00710_p1, lm5633.a03.4.g07880_p1, lm5633.a03.5.g02110_p1	High-Throughput Single-Cell Transcriptome Profiling of Plant Cell Types
AT3G53260	PAL2	At	Endodermis	lm5633.a03.3.g00660_p1, lm5633.a03.7.g05490_p1	High-Throughput Single-Cell Transcriptome Profiling of Plant Cell Types
AT3G22600	LTPG5	At	Endodermis	#N/A	High-Throughput Single-Cell Transcriptome Profiling of Plant Cell Types
AT3G16340	PDR1	At	Endodermis	#N/A	High-Throughput Single-Cell Transcriptome Profiling of Plant Cell Types
AT4G20140	SGN3	At	Endodermis	#N/A	High-Throughput Single-Cell Transcriptome Profiling of Plant Cell Types
AT2G38400	AGT3	At	Endodermis	lm5633.a03.2.g05380_p1	High-Throughput Single-Cell Transcriptome Profiling of Plant Cell Types
AT5G65020	AtANN2	At	Endodermis	lm5633.a03.4.g09830_p1, lm5633.a03.6.g13070_p1	High-Throughput Single-Cell Transcriptome Profiling of Plant Cell Types
AT3G32980		At	Endodermis	0	High-Throughput Single-Cell Transcriptome Profiling of Plant Cell Types
AT4G13660	PRR2	At	Endodermis	lm5633.a03.19.g01010_p1, lm5633.a03.19.g01070_p1	High-Throughput Single-Cell Transcriptome Profiling of Plant Cell Types
AT1G05260	RCI3A	At	Endodermis	lm5633.a03.10.g07580_p1, lm5633.a03.10.g07750_p1, lm5633.a03.16.g00180_p1, lm5633.a03.16.g03210_p1, lm5633.a03.16.g03220_p1, lm5633.a03.4.g08590_p1	High-Throughput Single-Cell Transcriptome Profiling of Plant Cell Types
AT2G14900		At	Endodermis	0	High-Throughput Single-Cell Transcriptome Profiling of Plant Cell Types
AT4G11290		At	Endodermis	lm5633.a03.10.g07580_p1, lm5633.a03.10.g07750_p1, lm5633.a03.16.g00180_p1, lm5633.a03.16.g03210_p1, lm5633.a03.16.g03220_p1, lm5633.a03.4.g08590_p1	High-Throughput Single-Cell Transcriptome Profiling of Plant Cell Types
AT3G22600	LTPG5	At	Endodermis	#N/A	High-Throughput Single-Cell Transcriptome Profiling of Plant Cell Types
AT5G57620	MYB36	At	Endodermis	lm5633.a03.12.g09250_p1, lm5633.a03.20.g01280_p1, lm5633.a03.5.g09750_p1	High-Throughput Single-Cell Transcriptome Profiling of Plant Cell Types
AT4G26320	AGP13	At	Endodermis	0	High-Throughput Single-Cell Transcriptome Profiling of Plant Cell Types
AT3G22620		At	Endodermis	lm5633.a03.10.g00450_p1	High-Throughput Single-Cell Transcriptome Profiling of Plant Cell Types
AT3G32980		At	Endodermis	0	High-Throughput Single-Cell Transcriptome Profiling of Plant Cell Types
AT1G02900	RALFL1	At	Endodermis	lm5633.a03.19.g04730_p1	High-Throughput Single-Cell Transcriptome Profiling of Plant Cell Types
AT3G45070	SULT202B1	At	Endodermis	#N/A	High-Throughput Single-Cell Transcriptome Profiling of Plant Cell Types
AT1G55330	ATAGP21	At	Endodermis	0	High-Throughput Single-Cell Transcriptome Profiling of Plant Cell Types
AT3G17820	GLN1;3	At	Endodermis	lm5633.a03.17.g02080_p1, lm5633.a03.4.g03350_p1, lm5633.a03.4.g03370_p1, lm5633.a03.4.g09850_p1	High-Throughput Single-Cell Transcriptome Profiling of Plant Cell Types
AT1G13420	ST4B	At	Endodermis	#N/A	High-Throughput Single-Cell Transcriptome Profiling of Plant Cell Types
AT1G75750	GASA1	At	Endodermis	0	High-Throughput Single-Cell Transcriptome Profiling of Plant Cell Types
AT2G44790	UCC2	At	Endodermis	lm5633.a03.10.g07530_p1, lm5633.a03.7.g06470_p1	High-Throughput Single-Cell Transcriptome Profiling of Plant Cell Types
AT2G37170	PIP2B	At	Endodermis	lm5633.a03.20.g02580_p1, lm5633.a03.3.g00610_p1, lm5633.a03.3.g09530_p1, lm5633.a03.8.g00110_p1	High-Throughput Single-Cell Transcriptome Profiling of Plant Cell Types
AT2G32300	UCC1	At	Endodermis	lm5633.a03.10.g07530_p1, lm5633.a03.7.g06470_p1	High-Throughput Single-Cell Transcriptome Profiling of Plant Cell Types
AT3G56240	CCH	At	Endodermis	lm5633.a03.1.g00690_p1, lm5633.a03.1.g00710_p1, lm5633.a03.4.g07880_p1, lm5633.a03.5.g02110_p1	High-Throughput Single-Cell Transcriptome Profiling of Plant Cell Types
AT5G04120		At	Endodermis	0	High-Throughput Single-Cell Transcriptome Profiling of Plant Cell Types
AT3G13520	ATAGP12	At	Endodermis	0	High-Throughput Single-Cell Transcriptome Profiling of Plant Cell Types
LOC_Os08g03450		Os	Endodermis	0	Transcriptional landscape of rice roots at the single-cell resolution
LOC_Os01g73170		Os	epidermal	lm5633.a03.1.g02470_p1	Single-cell transcriptome analyses recapitulate the cellular and developmental responses to abiotic stresses in rice
LOC_Os02g09240		Os	epidermal	#N/A	Single-cell transcriptome analyses recapitulate the cellular and developmental responses to abiotic stresses in rice
LOC_Os03g17150		Os	epidermal	lm5633.a03.11.g09630_p1, lm5633.a03.2.g14760_p1	Single-cell transcriptome analyses recapitulate the cellular and developmental responses to abiotic stresses in rice
LOC_Os04g01140		Os	epidermal	lm5633.a03.2.g08950_p1	Single-cell transcriptome analyses recapitulate the cellular and developmental responses to abiotic stresses in rice
LOC_Os04g39350		Os	epidermal	lm5633.a03.12.g05460_p1	Single-cell transcriptome analyses recapitulate the cellular and developmental responses to abiotic stresses in rice
LOC_Os05g19000		Os	epidermal	lm5633.a03.4.g13590_p1	Single-cell transcriptome analyses recapitulate the cellular and developmental responses to abiotic stresses in rice
LOC_Os05g31750		Os	epidermal	0	Single-cell transcriptome analyses recapitulate the cellular and developmental responses to abiotic stresses in rice
LOC_Os05g40384		Os	epidermal	0	Single-cell transcriptome analyses recapitulate the cellular and developmental responses to abiotic stresses in rice
LOC_Os05g51240		Os	epidermal	0	Single-cell transcriptome analyses recapitulate the cellular and developmental responses to abiotic stresses in rice
LOC_Os06g20920		Os	epidermal	0	Single-cell transcriptome analyses recapitulate the cellular and developmental responses to abiotic stresses in rice
LOC_Os06g42680		Os	epidermal	0	Single-cell transcriptome analyses recapitulate the cellular and developmental responses to abiotic stresses in rice
LOC_Os06g49880		Os	epidermal	0	Single-cell transcriptome analyses recapitulate the cellular and developmental responses to abiotic stresses in rice
LOC_Os07g46870		Os	epidermal	#N/A	Single-cell transcriptome analyses recapitulate the cellular and developmental responses to abiotic stresses in rice
LOC_Os08g02230		Os	epidermal	lm5633.a03.1.g11910_p1, lm5633.a03.10.g03310_p1, lm5633.a03.10.g03320_p1, lm5633.a03.10.g03530_p1, lm5633.a03.10.g03570_p1, lm5633.a03.10.g03590_p1, lm5633.a03.10.g03600_p1, lm5633.a03.10.g03610_p1, lm5633.a03.117.g00010_p1, lm5633.a03.1688.g00010_p1, lm5633.a03.1688.g00020_p1, lm5633.a03.1688.g00030_p1, lm5633.a03.17.g07850_p1, lm5633.a03.4.g02550_p1, lm5633.a03.5.g08740_p1, lm5633.a03.6.g02070_…	Single-cell transcriptome analyses recapitulate the cellular and developmental responses to abiotic stresses in rice
LOC_Os08g30020		Os	epidermal	lm5633.a03.15.g02100_p1, lm5633.a03.15.g02190_p1, lm5633.a03.5.g08470_p1	Single-cell transcriptome analyses recapitulate the cellular and developmental responses to abiotic stresses in rice
LOC_Os08g44270		Os	epidermal	lm5633.a03.1.g12140_p1, lm5633.a03.5.g06710_p1	Single-cell transcriptome analyses recapitulate the cellular and developmental responses to abiotic stresses in rice
LOC_Os09g21180		Os	epidermal	0	Single-cell transcriptome analyses recapitulate the cellular and developmental responses to abiotic stresses in rice
LOC_Os09g28210		Os	epidermal	lm5633.a03.1.g05210_p1, lm5633.a03.16.g03490_p1, lm5633.a03.2.g03470_p1, lm5633.a03.5.g10330_p1	Single-cell transcriptome analyses recapitulate the cellular and developmental responses to abiotic stresses in rice
LOC_Os09g29200		Os	epidermal	lm5633.a03.26.g00040_p1	Single-cell transcriptome analyses recapitulate the cellular and developmental responses to abiotic stresses in rice
LOC_Os10g34920		Os	epidermal	0	Single-cell transcriptome analyses recapitulate the cellular and developmental responses to abiotic stresses in rice
LOC_Os10g38700		Os	epidermal	#N/A	Single-cell transcriptome analyses recapitulate the cellular and developmental responses to abiotic stresses in rice
AT5G61960	ML1	At	Epidermis	lm5633.a03.17.g05020_p1	Single-Cell Resolution of Lineage Trajectories in the Arabidopsis Stomatal Lineage and Developing Leaf
AT1G09310	AT1G09310	At	Epidermis	lm5633.a03.1.g13880_p1, lm5633.a03.1.g13910_p1, lm5633.a03.1.g13930_p1, lm5633.a03.1.g13940_p1, lm5633.a03.1.g13950_p1, lm5633.a03.1.g13970_p1, lm5633.a03.1.g13980_p1, lm5633.a03.14.g04320_p1, lm5633.a03.2.g01990_p1, lm5633.a03.2.g02000_p1, lm5633.a03.2.g02010_p1, lm5633.a03.2.g02020_p1, lm5633.a03.5.g00300_p1, lm5633.a03.5.g00360_p1, lm5633.a03.5.g00370_p1, lm5633.a03.5.g00380_p1, lm5633.a03.5.g…	Global Dynamic Molecular Profiling of Stomatal Lineage Cell Development by Single-Cell RNA Sequencing
AT4G21750	ATML1	At	Epidermis	lm5633.a03.10.g08060_p1, lm5633.a03.16.g00930_p1	Global Dynamic Molecular Profiling of Stomatal Lineage Cell Development by Single-Cell RNA Sequencing
AT1G68530	KCS6	At	Epidermis	lm5633.a03.17.g02190_p1, lm5633.a03.4.g03990_p1, lm5633.a03.4.g07540_p1, lm5633.a03.5.g04280_p1	Global Dynamic Molecular Profiling of Stomatal Lineage Cell Development by Single-Cell RNA Sequencing
AT1G03550	SCAMP2	At	Epidermis	lm5633.a03.6.g05650_p1, lm5633.a03.9.g09030_p1	Single-Cell RNA Sequencing Resolves Molecular Relationships Among Individual Plant Cells
AT1G10990	AT1G10990	At	Epidermis	0	Single-Cell RNA Sequencing Resolves Molecular Relationships Among Individual Plant Cells
AT1G13730	AT1G13730	At	Epidermis	0	Single-Cell RNA Sequencing Resolves Molecular Relationships Among Individual Plant Cells
AT1G27950	LTPG1	At	Epidermis	lm5633.a03.17.g04670_p1	Single-Cell RNA Sequencing Resolves Molecular Relationships Among Individual Plant Cells
AT1G33090	AT1G33090	At	Epidermis	lm5633.a03.4.g05050_p1, lm5633.a03.4.g05250_p1	Single-Cell RNA Sequencing Resolves Molecular Relationships Among Individual Plant Cells
AT1G33750	TPS22	At	Epidermis	0	Single-Cell RNA Sequencing Resolves Molecular Relationships Among Individual Plant Cells
AT1G45545	WEL2	At	Epidermis	lm5633.a03.1.g15610_p1, lm5633.a03.1.g15620_p1	Single-Cell RNA Sequencing Resolves Molecular Relationships Among Individual Plant Cells
AT1G48930	AtGH9C1	At	Epidermis	lm5633.a03.5.g07200_p1, lm5633.a03.5.g07290_p1	Single-Cell RNA Sequencing Resolves Molecular Relationships Among Individual Plant Cells
AT1G65310	XTH17	At	Epidermis	0	Single-Cell RNA Sequencing Resolves Molecular Relationships Among Individual Plant Cells
AT1G68560	XYL1	At	Epidermis	lm5633.a03.10.g04810_p1, lm5633.a03.16.g06380_p1, lm5633.a03.16.g06390_p1, lm5633.a03.16.g06450_p1, lm5633.a03.16.g06460_p1	Single-Cell RNA Sequencing Resolves Molecular Relationships Among Individual Plant Cells
AT1G69240	MES15	At	Epidermis	lm5633.a03.8.g09680_p1	Single-Cell RNA Sequencing Resolves Molecular Relationships Among Individual Plant Cells
AT1G72970	HTH	At	Epidermis	lm5633.a03.3.g13380_p1, lm5633.a03.3.g13440_p1, lm5633.a03.3.g13450_p1, lm5633.a03.5.g10570_p1	Single-Cell RNA Sequencing Resolves Molecular Relationships Among Individual Plant Cells
AT2G16230	AT2G16230	At	Epidermis	lm5633.a03.6.g03430_p1	Single-Cell RNA Sequencing Resolves Molecular Relationships Among Individual Plant Cells
AT2G37260	WRKY44	At	Epidermis	0	Single-Cell RNA Sequencing Resolves Molecular Relationships Among Individual Plant Cells
AT2G46380	AT2G46380	At	Epidermis	lm5633.a03.5.g07510_p1	Single-Cell RNA Sequencing Resolves Molecular Relationships Among Individual Plant Cells
AT3G09330	AT3G09330	At	Epidermis	lm5633.a03.8.g01890_p1	Single-Cell RNA Sequencing Resolves Molecular Relationships Among Individual Plant Cells
AT3G43720	LTPG2	At	Epidermis	#N/A	Single-Cell RNA Sequencing Resolves Molecular Relationships Among Individual Plant Cells
AT3G51410	AT3G51410	At	Epidermis	#N/A	Single-Cell RNA Sequencing Resolves Molecular Relationships Among Individual Plant Cells
AT4G00400	GPAT8	At	Epidermis	lm5633.a03.2.g16270_p1, lm5633.a03.2.g16280_p1, lm5633.a03.7.g01880_p1, lm5633.a03.7.g01890_p1	Single-Cell RNA Sequencing Resolves Molecular Relationships Among Individual Plant Cells
AT4G00730	ANL2	At	Epidermis	lm5633.a03.3.g13840_p1	Single-Cell RNA Sequencing Resolves Molecular Relationships Among Individual Plant Cells
AT4G04760		At	Epidermis	0	Single-Cell RNA Sequencing Resolves Molecular Relationships Among Individual Plant Cells
AT4G04930	DES-1-LIKE	At	Epidermis	0	Single-Cell RNA Sequencing Resolves Molecular Relationships Among Individual Plant Cells
AT4G36250	ALDH3F1	At	Epidermis	lm5633.a03.1.g04160_p1, lm5633.a03.15.g04780_p1, lm5633.a03.3.g14420_p1	Single-Cell RNA Sequencing Resolves Molecular Relationships Among Individual Plant Cells
AT4G37160	sks15	At	Epidermis	lm5633.a03.3.g10070_p1, lm5633.a03.3.g15960_p1, lm5633.a03.7.g11230_p1	Single-Cell RNA Sequencing Resolves Molecular Relationships Among Individual Plant Cells
AT5G16560	KAN1	At	Epidermis	lm5633.a03.1.g16650_p1	Single-Cell RNA Sequencing Resolves Molecular Relationships Among Individual Plant Cells
AT5G66800	AT5G66800	At	Epidermis	lm5633.a03.6.g10860_p1	Single-Cell RNA Sequencing Resolves Molecular Relationships Among Individual Plant Cells
AT2G26250	KCS10	At	Epidermis	lm5633.a03.6.g12890_p1	Single-Cell Resolution of Lineage Trajectories in the Arabidopsis Stomatal Lineage and Developing Leaf
AT5g54630		At	Epidermis	lm5633.a03.16.g00230_p1	Single-Cell Resolution of Lineage Trajectories in the Arabidopsis Stomatal Lineage and Developing Leaf
AT5G15160	BNQ2	At	Epidermis	lm5633.a03.17.g00360_p1, lm5633.a03.2.g01130_p1	Single-Cell Resolution of Lineage Trajectories in the Arabidopsis Stomatal Lineage and Developing Leaf
At2g02450	ANAC034	At	Epidermis	lm5633.a03.1.g06380_p1, lm5633.a03.10.g05720_p1, lm5633.a03.10.g05730_p1, lm5633.a03.10.g05740_p1, lm5633.a03.10.g05750_p1, lm5633.a03.17.g05780_p1, lm5633.a03.9.g02290_p1	Single-Cell Resolution of Lineage Trajectories in the Arabidopsis Stomatal Lineage and Developing Leaf
AT1g11850		At	Epidermis	0	Single-Cell Resolution of Lineage Trajectories in the Arabidopsis Stomatal Lineage and Developing Leaf
LOC_Os03g25280		Os	Epidermis	0	Transcriptional landscape of rice roots at the single-cell resolution
LOC_Os06g38960		Os	Epidermis	lm5633.a03.15.g00950_p1	Transcriptional landscape of rice roots at the single-cell resolution
GRMZM2G126397		Zm	Epidermis	lm5633.a03.11.g02680_p1, lm5633.a03.11.g02690_p1, lm5633.a03.11.g06140_p1, lm5633.a03.11.g06210_p1, lm5633.a03.11.g06220_p1, lm5633.a03.11.g06250_p1, lm5633.a03.11.g06290_p1, lm5633.a03.11.g06300_p1, lm5633.a03.11.g06310_p1, lm5633.a03.11.g06320_p1, lm5633.a03.13.g00920_p1, lm5633.a03.2.g04920_p1, lm5633.a03.2.g04940_p1, lm5633.a03.9.g06390_p1	Plant stem-cell organization and differentiation at single-cell resolution
GRMZM2G083725		Zm	Epidermis	lm5633.a03.17.g04670_p1	Plant stem-cell organization and differentiation at single-cell resolution
GRMZM2G310548		Zm	Epidermis	#N/A	Plant stem-cell organization and differentiation at single-cell resolution
GRMZM2G445602		Zm	Epidermis	lm5633.a03.6.g12890_p1	Plant stem-cell organization and differentiation at single-cell resolution
GRMZM2G019686		Zm	Epidermis	lm5633.a03.12.g00700_p1, lm5633.a03.12.g00780_p1, lm5633.a03.12.g00830_p1, lm5633.a03.12.g00850_p1, lm5633.a03.12.g02860_p1, lm5633.a03.12.g02960_p1, lm5633.a03.12.g04150_p1, lm5633.a03.4.g08030_p1, lm5633.a03.4.g08050_p1, lm5633.a03.4.g08060_p1	Plant stem-cell organization and differentiation at single-cell resolution
GRMZM2G004957		Zm	Epidermis	lm5633.a03.10.g08060_p1, lm5633.a03.16.g00930_p1	Plant stem-cell organization and differentiation at single-cell resolution
GRMZM2G152591		Zm	Epidermis	0	Plant stem-cell organization and differentiation at single-cell resolution
GRMZM2G314667		Zm	Epidermis	0	Plant stem-cell organization and differentiation at single-cell resolution
GRMZM2G329737		Zm	Epidermis	#N/A	Plant stem-cell organization and differentiation at single-cell resolution
GRMZM5G898755		Zm	Epidermis	lm5633.a03.11.g02680_p1, lm5633.a03.11.g02690_p1, lm5633.a03.11.g06140_p1, lm5633.a03.11.g06210_p1, lm5633.a03.11.g06220_p1, lm5633.a03.11.g06250_p1, lm5633.a03.11.g06290_p1, lm5633.a03.11.g06300_p1, lm5633.a03.11.g06310_p1, lm5633.a03.11.g06320_p1, lm5633.a03.13.g00920_p1, lm5633.a03.2.g04920_p1, lm5633.a03.2.g04940_p1, lm5633.a03.9.g06390_p1	Plant stem-cell organization and differentiation at single-cell resolution
GRMZM2G056407		Zm	Epidermis	#N/A	Plant stem-cell organization and differentiation at single-cell resolution
AC209987.4_FG002		Zm	Epidermis	#N/A	Plant stem-cell organization and differentiation at single-cell resolution
GRMZM2G162508		Zm	Epidermis	0	Plant stem-cell organization and differentiation at single-cell resolution
GRMZM2G105587		Zm	Epidermis	0	Plant stem-cell organization and differentiation at single-cell resolution
GRMZM2G314667		Zm	Epidermis	0	Plant stem-cell organization and differentiation at single-cell resolution
GRMZM2G137694		Zm	Epidermis	0	Plant stem-cell organization and differentiation at single-cell resolution
GRMZM2G062577		Zm	Epidermis	lm5633.a03.1.g06910_p1	Plant stem-cell organization and differentiation at single-cell resolution
GRMZM2G445602		Zm	Epidermis	lm5633.a03.6.g12890_p1	Plant stem-cell organization and differentiation at single-cell resolution
GRMZM2G167438		Zm	Epidermis	lm5633.a03.3.g01280_p1, lm5633.a03.3.g01290_p1, lm5633.a03.3.g01320_p1, lm5633.a03.3.g01330_p1	Plant stem-cell organization and differentiation at single-cell resolution
GRMZM2G179703		Zm	Epidermis	lm5633.a03.1981.g00020_p1, lm5633.a03.7.g01390_p1, lm5633.a03.7.g01400_p1	Plant stem-cell organization and differentiation at single-cell resolution
EF517601.1_FG016		Zm	Epidermis	#N/A	Plant stem-cell organization and differentiation at single-cell resolution
GRMZM2G001289		Zm	Epidermis	#N/A	Plant stem-cell organization and differentiation at single-cell resolution
GRMZM2G126397		Zm	Epidermis	lm5633.a03.11.g02680_p1, lm5633.a03.11.g02690_p1, lm5633.a03.11.g06140_p1, lm5633.a03.11.g06210_p1, lm5633.a03.11.g06220_p1, lm5633.a03.11.g06250_p1, lm5633.a03.11.g06290_p1, lm5633.a03.11.g06300_p1, lm5633.a03.11.g06310_p1, lm5633.a03.11.g06320_p1, lm5633.a03.13.g00920_p1, lm5633.a03.2.g04920_p1, lm5633.a03.2.g04940_p1, lm5633.a03.9.g06390_p1	Plant stem-cell organization and differentiation at single-cell resolution
GRMZM2G129083		Zm	Epidermis	lm5633.a03.3.g16940_p1, lm5633.a03.6.g05660_p1, lm5633.a03.9.g09020_p1	Plant stem-cell organization and differentiation at single-cell resolution
GRMZM2G029912		Zm	Epidermis	lm5633.a03.12.g00970_p1, lm5633.a03.12.g02880_p1, lm5633.a03.12.g02900_p1, lm5633.a03.1870.g00010_p1, lm5633.a03.4.g12100_p1, lm5633.a03.4.g12120_p1, lm5633.a03.9.g04690_p1, lm5633.a03.9.g04710_p1	Plant stem-cell organization and differentiation at single-cell resolution
GRMZM2G149636		Zm	Epidermis	lm5633.a03.15.g00200_p1, lm5633.a03.15.g00210_p1, lm5633.a03.192.g00010_p1, lm5633.a03.2.g14790_p1, lm5633.a03.5.g13140_p1, lm5633.a03.6.g09480_p1, lm5633.a03.7.g03120_p1	Plant stem-cell organization and differentiation at single-cell resolution
GRMZM2G123140		Zm	Epidermis	lm5633.a03.13.g02230_p1	Plant stem-cell organization and differentiation at single-cell resolution
GRMZM2G324999		Zm	Epidermis	lm5633.a03.16.g04410_p1, lm5633.a03.18.g02700_p1	Plant stem-cell organization and differentiation at single-cell resolution
GRMZM2G083725		Zm	Epidermis	lm5633.a03.17.g04670_p1	Plant stem-cell organization and differentiation at single-cell resolution
GRMZM2G414540		Zm	Epidermis	lm5633.a03.11.g08090_p1, lm5633.a03.11.g08100_p1	Plant stem-cell organization and differentiation at single-cell resolution
GRMZM2G035305		Zm	Epidermis	lm5633.a03.1.g07860_p1, lm5633.a03.2.g02570_p1	Plant stem-cell organization and differentiation at single-cell resolution
GRMZM5G899080		Zm	Epidermis	0	Plant stem-cell organization and differentiation at single-cell resolution
GRMZM2G152591		Zm	Epidermis	0	Plant stem-cell organization and differentiation at single-cell resolution
GRMZM2G130442		Zm	Epidermis	lm5633.a03.10.g08060_p1, lm5633.a03.16.g00930_p1	Plant stem-cell organization and differentiation at single-cell resolution
GRMZM2G031790		Zm	Epidermis	lm5633.a03.15.g00200_p1, lm5633.a03.15.g00210_p1, lm5633.a03.192.g00010_p1, lm5633.a03.2.g14790_p1, lm5633.a03.5.g13140_p1, lm5633.a03.6.g09480_p1, lm5633.a03.7.g03120_p1	Plant stem-cell organization and differentiation at single-cell resolution
GRMZM2G072034		Zm	Epidermis	lm5633.a03.14.g06900_p1	Plant stem-cell organization and differentiation at single-cell resolution
GRMZM2G104847		Zm	Epidermis	lm5633.a03.18.g02730_p1, lm5633.a03.6.g01750_p1	Plant stem-cell organization and differentiation at single-cell resolution
AC205562.3_FG002		Zm	Epidermis	#N/A	Plant stem-cell organization and differentiation at single-cell resolution
GRMZM6G799230		Zm	Epidermis	lm5633.a03.5.g10910_p1, lm5633.a03.5.g10990_p1, lm5633.a03.5.g11010_p1	Plant stem-cell organization and differentiation at single-cell resolution
GRMZM2G172204		Zm	Epidermis	0	Plant stem-cell organization and differentiation at single-cell resolution
GRMZM2G126646		Zm	Epidermis	lm5633.a03.4.g02740_p1, lm5633.a03.4.g02750_p1	Plant stem-cell organization and differentiation at single-cell resolution
GRMZM2G009188		Zm	Epidermis	lm5633.a03.19.g02570_p1	Plant stem-cell organization and differentiation at single-cell resolution
GRMZM2G041980		Zm	Epidermis	lm5633.a03.18.g04710_p1, lm5633.a03.5.g05170_p1	Plant stem-cell organization and differentiation at single-cell resolution
GRMZM2G109056		Zm	Epidermis	lm5633.a03.19.g02690_p1, lm5633.a03.4.g01200_p1, lm5633.a03.4.g01990_p1, lm5633.a03.4.g02060_p1, lm5633.a03.6.g07820_p1, lm5633.a03.6.g07840_p1, lm5633.a03.6.g07850_p1, lm5633.a03.6.g07860_p1, lm5633.a03.6.g07870_p1	Plant stem-cell organization and differentiation at single-cell resolution
GRMZM2G128564		Zm	Epidermis	lm5633.a03.11.g08470_p1, lm5633.a03.15.g00150_p1, lm5633.a03.15.g00260_p1, lm5633.a03.15.g00270_p1, lm5633.a03.9.g04480_p1	Plant stem-cell organization and differentiation at single-cell resolution
GRMZM2G143883		Zm	Epidermis	lm5633.a03.3.g01010_p1, lm5633.a03.3.g01030_p1	Plant stem-cell organization and differentiation at single-cell resolution
GRMZM2G004160		Zm	Epidermis	lm5633.a03.4.g04230_p1	Plant stem-cell organization and differentiation at single-cell resolution
GRMZM2G105682		Zm	Epidermis	lm5633.a03.10.g07530_p1, lm5633.a03.7.g06470_p1	Plant stem-cell organization and differentiation at single-cell resolution
GRMZM2G093405		Zm	Epidermis	#N/A	Plant stem-cell organization and differentiation at single-cell resolution
GRMZM2G157536		Zm	Epidermis	#N/A	Plant stem-cell organization and differentiation at single-cell resolution
GRMZM2G003368		Zm	Epidermis	0	Plant stem-cell organization and differentiation at single-cell resolution
GRMZM2G118063		Zm	Epidermis	lm5633.a03.10.g08060_p1, lm5633.a03.16.g00930_p1	Plant stem-cell organization and differentiation at single-cell resolution
GRMZM2G092581		Zm	Epidermis	#N/A	Plant stem-cell organization and differentiation at single-cell resolution
GRMZM2G431156		Zm	Epidermis	#N/A	Plant stem-cell organization and differentiation at single-cell resolution
GRMZM2G034985		Zm	Epidermis	lm5633.a03.16.g02760_p1, lm5633.a03.5.g13170_p1	Plant stem-cell organization and differentiation at single-cell resolution
GRMZM2G133392		Zm	Epidermis	lm5633.a03.1.g07130_p1, lm5633.a03.1.g07190_p1, lm5633.a03.1.g07200_p1, lm5633.a03.1.g07230_p1, lm5633.a03.1.g10100_p1, lm5633.a03.1.g10110_p1, lm5633.a03.11.g09520_p1, lm5633.a03.4.g08820_p1	Plant stem-cell organization and differentiation at single-cell resolution
GRMZM5G846057		Zm	Epidermis	lm5633.a03.19.g05240_p1, lm5633.a03.19.g05250_p1, lm5633.a03.19.g05260_p1, lm5633.a03.19.g05330_p1, lm5633.a03.19.g05340_p1, lm5633.a03.19.g05350_p1, lm5633.a03.19.g05360_p1, lm5633.a03.19.g05370_p1, lm5633.a03.19.g05380_p1, lm5633.a03.19.g05400_p1, lm5633.a03.19.g05420_p1	Plant stem-cell organization and differentiation at single-cell resolution
GRMZM2G139175		Zm	Epidermis	lm5633.a03.10.g07770_p1	Plant stem-cell organization and differentiation at single-cell resolution
GRMZM2G165633		Zm	Epidermis	lm5633.a03.5.g08090_p1, lm5633.a03.9.g05400_p1	Plant stem-cell organization and differentiation at single-cell resolution
GRMZM2G101958		Zm	Epidermis	lm5633.a03.11.g02680_p1, lm5633.a03.11.g02690_p1, lm5633.a03.11.g06140_p1, lm5633.a03.11.g06210_p1, lm5633.a03.11.g06220_p1, lm5633.a03.11.g06250_p1, lm5633.a03.11.g06290_p1, lm5633.a03.11.g06300_p1, lm5633.a03.11.g06310_p1, lm5633.a03.11.g06320_p1, lm5633.a03.13.g00920_p1, lm5633.a03.2.g04920_p1, lm5633.a03.2.g04940_p1, lm5633.a03.9.g06390_p1	Plant stem-cell organization and differentiation at single-cell resolution
GRMZM2G082199		Zm	Epidermis	lm5633.a03.2.g15130_p1, lm5633.a03.2.g15360_p1, lm5633.a03.2.g15370_p1	Plant stem-cell organization and differentiation at single-cell resolution
GRMZM2G033566		Zm	Epidermis	0	Plant stem-cell organization and differentiation at single-cell resolution
GRMZM2G065203		Zm	Epidermis	0	Plant stem-cell organization and differentiation at single-cell resolution
GRMZM2G374971		Zm	Epidermis	lm5633.a03.10.g05340_p1	Plant stem-cell organization and differentiation at single-cell resolution
GRMZM2G080320		Zm	Epidermis	lm5633.a03.15.g05160_p1, lm5633.a03.15.g05180_p1	Plant stem-cell organization and differentiation at single-cell resolution
GRMZM2G016210		Zm	Epidermis	lm5633.a03.3.g02060_p1, lm5633.a03.6.g08500_p1	Plant stem-cell organization and differentiation at single-cell resolution
GRMZM2G073814		Zm	Epidermis	lm5633.a03.12.g00930_p1, lm5633.a03.2.g12320_p1	Plant stem-cell organization and differentiation at single-cell resolution
GRMZM2G155502		Zm	Epidermis	lm5633.a03.1.g04160_p1, lm5633.a03.15.g04780_p1, lm5633.a03.3.g14420_p1	Plant stem-cell organization and differentiation at single-cell resolution
GRMZM2G470075		Zm	Epidermis	lm5633.a03.16.g00780_p1	Plant stem-cell organization and differentiation at single-cell resolution
GRMZM2G046900		Zm	Epidermis	lm5633.a03.17.g01520_p1	Plant stem-cell organization and differentiation at single-cell resolution
GRMZM2G176472		Zm	Epidermis	0	Plant stem-cell organization and differentiation at single-cell resolution
GRMZM2G019686		Zm	Epidermis	lm5633.a03.12.g00700_p1, lm5633.a03.12.g00780_p1, lm5633.a03.12.g00830_p1, lm5633.a03.12.g00850_p1, lm5633.a03.12.g02860_p1, lm5633.a03.12.g02960_p1, lm5633.a03.12.g04150_p1, lm5633.a03.4.g08030_p1, lm5633.a03.4.g08050_p1, lm5633.a03.4.g08060_p1	Plant stem-cell organization and differentiation at single-cell resolution
GRMZM2G168404		Zm	Epidermis	lm5633.a03.6.g01640_p1, lm5633.a03.6.g01650_p1, lm5633.a03.6.g01670_p1	Plant stem-cell organization and differentiation at single-cell resolution
GRMZM2G009479		Zm	Epidermis	lm5633.a03.19.g02690_p1, lm5633.a03.4.g01200_p1, lm5633.a03.4.g01990_p1, lm5633.a03.4.g02060_p1, lm5633.a03.6.g07820_p1, lm5633.a03.6.g07840_p1, lm5633.a03.6.g07850_p1, lm5633.a03.6.g07860_p1, lm5633.a03.6.g07870_p1	Plant stem-cell organization and differentiation at single-cell resolution
GRMZM2G177812		Zm	Epidermis	lm5633.a03.11.g05720_p1, lm5633.a03.3.g06110_p1	Plant stem-cell organization and differentiation at single-cell resolution
GRMZM2G099097		Zm	Epidermis	lm5633.a03.3.g01500_p1, lm5633.a03.3.g01560_p1	Plant stem-cell organization and differentiation at single-cell resolution
GRMZM2G105364		Zm	Epidermis	lm5633.a03.1.g13500_p1	Plant stem-cell organization and differentiation at single-cell resolution
GRMZM5G898755		Zm	Epidermis	lm5633.a03.11.g02680_p1, lm5633.a03.11.g02690_p1, lm5633.a03.11.g06140_p1, lm5633.a03.11.g06210_p1, lm5633.a03.11.g06220_p1, lm5633.a03.11.g06250_p1, lm5633.a03.11.g06290_p1, lm5633.a03.11.g06300_p1, lm5633.a03.11.g06310_p1, lm5633.a03.11.g06320_p1, lm5633.a03.13.g00920_p1, lm5633.a03.2.g04920_p1, lm5633.a03.2.g04940_p1, lm5633.a03.9.g06390_p1	Plant stem-cell organization and differentiation at single-cell resolution
GRMZM2G178182		Zm	Epidermis	0	Plant stem-cell organization and differentiation at single-cell resolution
GRMZM2G083195		Zm	Epidermis	lm5633.a03.2.g17120_p1, lm5633.a03.2.g17300_p1	Plant stem-cell organization and differentiation at single-cell resolution
GRMZM2G408537		Zm	Epidermis	0	Plant stem-cell organization and differentiation at single-cell resolution
GRMZM2G172936		Zm	Epidermis	#N/A	Plant stem-cell organization and differentiation at single-cell resolution
GRMZM2G018414		Zm	Epidermis	0	Plant stem-cell organization and differentiation at single-cell resolution
GRMZM2G004012		Zm	Epidermis	lm5633.a03.4.g04230_p1	Plant stem-cell organization and differentiation at single-cell resolution
GRMZM2G102938		Zm	Epidermis	0	Plant stem-cell organization and differentiation at single-cell resolution
GRMZM2G151087		Zm	Epidermis	lm5633.a03.10.g03660_p1	Plant stem-cell organization and differentiation at single-cell resolution
GRMZM2G480516		Zm	Epidermis	lm5633.a03.1.g00740_p1	Plant stem-cell organization and differentiation at single-cell resolution
GRMZM5G894619		Zm	Epidermis	0	Plant stem-cell organization and differentiation at single-cell resolution
GRMZM2G102356		Zm	Epidermis	0	Plant stem-cell organization and differentiation at single-cell resolution
GRMZM2G070553		Zm	Epidermis	lm5633.a03.4.g08150_p1	Plant stem-cell organization and differentiation at single-cell resolution
GRMZM2G128206		Zm	Epidermis	lm5633.a03.10.g00400_p1, lm5633.a03.10.g00410_p1, lm5633.a03.10.g00620_p1, lm5633.a03.2.g16620_p1	Plant stem-cell organization and differentiation at single-cell resolution
GRMZM2G113863		Zm	Epidermis	lm5633.a03.1.g00690_p1, lm5633.a03.1.g00710_p1, lm5633.a03.4.g07880_p1, lm5633.a03.5.g02110_p1	Plant stem-cell organization and differentiation at single-cell resolution
GRMZM2G163761		Zm	Epidermis	0	Plant stem-cell organization and differentiation at single-cell resolution
GRMZM2G062318		Zm	Epidermis	lm5633.a03.4.g02740_p1, lm5633.a03.4.g02750_p1	Plant stem-cell organization and differentiation at single-cell resolution
GRMZM2G164974		Zm	Epidermis	lm5633.a03.17.g02190_p1, lm5633.a03.4.g03990_p1, lm5633.a03.4.g07540_p1, lm5633.a03.5.g04280_p1	Plant stem-cell organization and differentiation at single-cell resolution
GRMZM2G310548		Zm	Epidermis	#N/A	Plant stem-cell organization and differentiation at single-cell resolution
GRMZM2G157873		Zm	Epidermis	0	Plant stem-cell organization and differentiation at single-cell resolution
GRMZM2G320521		Zm	Epidermis	lm5633.a03.15.g05530_p1, lm5633.a03.19.g05540_p1, lm5633.a03.5.g02390_p1	Plant stem-cell organization and differentiation at single-cell resolution
GRMZM2G104626		Zm	Epidermis	lm5633.a03.15.g00200_p1, lm5633.a03.15.g00210_p1, lm5633.a03.192.g00010_p1, lm5633.a03.2.g14790_p1, lm5633.a03.5.g13140_p1, lm5633.a03.6.g09480_p1, lm5633.a03.7.g03120_p1	Plant stem-cell organization and differentiation at single-cell resolution
GRMZM2G121312		Zm	Epidermis	lm5633.a03.12.g06370_p1, lm5633.a03.14.g06070_p1, lm5633.a03.14.g06170_p1, lm5633.a03.3.g05890_p1, lm5633.a03.3.g05900_p1, lm5633.a03.3.g06290_p1, lm5633.a03.3.g14320_p1	Plant stem-cell organization and differentiation at single-cell resolution
GRMZM2G036464		Zm	Epidermis	lm5633.a03.17.g02080_p1, lm5633.a03.4.g03350_p1, lm5633.a03.4.g03370_p1, lm5633.a03.4.g09850_p1	Plant stem-cell organization and differentiation at single-cell resolution
GRMZM2G179907		Zm	Epidermis	lm5633.a03.20.g03910_p1, lm5633.a03.20.g03920_p1	Plant stem-cell organization and differentiation at single-cell resolution
GRMZM2G481194		Zm	Epidermis	lm5633.a03.1.g04180_p1, lm5633.a03.13.g03220_p1, lm5633.a03.28.g00010_p1, lm5633.a03.5.g05100_p1, lm5633.a03.6.g00620_p1, lm5633.a03.6.g01500_p1, lm5633.a03.6.g02550_p1, lm5633.a03.6.g02560_p1, lm5633.a03.6.g02650_p1, lm5633.a03.6.g05490_p1, lm5633.a03.6.g05510_p1, lm5633.a03.7.g05550_p1, lm5633.a03.90.g00010_p1	Plant stem-cell organization and differentiation at single-cell resolution
GRMZM2G329069		Zm	Epidermis	0	Plant stem-cell organization and differentiation at single-cell resolution
GRMZM2G086845		Zm	Epidermis	lm5633.a03.1.g06490_p1, lm5633.a03.1.g07720_p1, lm5633.a03.2.g04210_p1, lm5633.a03.5.g05850_p1	Plant stem-cell organization and differentiation at single-cell resolution
GRMZM2G165069		Zm	Epidermis	lm5633.a03.13.g02290_p1	Plant stem-cell organization and differentiation at single-cell resolution
GRMZM2G374475		Zm	Epidermis	#N/A	Plant stem-cell organization and differentiation at single-cell resolution
GRMZM2G074735		Zm	Epidermis	lm5633.a03.18.g05160_p1, lm5633.a03.5.g00470_p1, lm5633.a03.5.g00480_p1, lm5633.a03.5.g00630_p1, lm5633.a03.5.g00720_p1	Plant stem-cell organization and differentiation at single-cell resolution
GRMZM2G041415		Zm	Epidermis	#N/A	Plant stem-cell organization and differentiation at single-cell resolution
GRMZM2G068917		Zm	Epidermis	lm5633.a03.13.g02380_p1, lm5633.a03.13.g02510_p1, lm5633.a03.14.g07560_p1	Plant stem-cell organization and differentiation at single-cell resolution
GRMZM2G161809		Zm	Epidermis	lm5633.a03.9.g08110_p1, lm5633.a03.9.g08160_p1, lm5633.a03.9.g08210_p1, lm5633.a03.9.g08220_p1, lm5633.a03.9.g08240_p1	Plant stem-cell organization and differentiation at single-cell resolution
GRMZM2G082264		Zm	Epidermis	lm5633.a03.1.g16650_p1	Plant stem-cell organization and differentiation at single-cell resolution
GRMZM2G361064		Zm	Epidermis	0	Plant stem-cell organization and differentiation at single-cell resolution
GRMZM2G455642		Zm	Epidermis	lm5633.a03.18.g05550_p1, lm5633.a03.3.g12130_p1, lm5633.a03.4.g03630_p1, lm5633.a03.4.g03640_p1, lm5633.a03.4.g07210_p1, lm5633.a03.4.g07220_p1, lm5633.a03.7.g03100_p1	Plant stem-cell organization and differentiation at single-cell resolution
GRMZM2G171073		Zm	Epidermis	#N/A	Plant stem-cell organization and differentiation at single-cell resolution
GRMZM2G180246		Zm	Epidermis	lm5633.a03.10.g01220_p1, lm5633.a03.7.g08870_p1	Plant stem-cell organization and differentiation at single-cell resolution
GRMZM2G169617		Zm	Epidermis	lm5633.a03.1.g07290_p1, lm5633.a03.17.g01320_p1, lm5633.a03.2.g07150_p1, lm5633.a03.7.g03040_p1	Plant stem-cell organization and differentiation at single-cell resolution
GRMZM2G091226		Zm	Epidermis	lm5633.a03.1.g07860_p1, lm5633.a03.2.g02570_p1	Plant stem-cell organization and differentiation at single-cell resolution
GRMZM2G128651		Zm	Epidermis	0	Plant stem-cell organization and differentiation at single-cell resolution
GRMZM2G471517		Zm	Epidermis	0	Plant stem-cell organization and differentiation at single-cell resolution
GRMZM2G076348		Zm	Epidermis	0	Plant stem-cell organization and differentiation at single-cell resolution
GRMZM2G081841		Zm	Epidermis	lm5633.a03.3.g13380_p1, lm5633.a03.3.g13440_p1, lm5633.a03.3.g13450_p1, lm5633.a03.5.g10570_p1	Plant stem-cell organization and differentiation at single-cell resolution
GRMZM2G113060		Zm	Epidermis	lm5633.a03.1.g08210_p1, lm5633.a03.17.g01120_p1, lm5633.a03.17.g01390_p1, lm5633.a03.2.g02250_p1	Plant stem-cell organization and differentiation at single-cell resolution
GRMZM2G386209		Zm	Epidermis	lm5633.a03.10.g01950_p1, lm5633.a03.10.g01960_p1, lm5633.a03.10.g01970_p1, lm5633.a03.17.g04010_p1	Plant stem-cell organization and differentiation at single-cell resolution
AC217947.4_FG002		Zm	Epidermis	#N/A	Plant stem-cell organization and differentiation at single-cell resolution
GRMZM2G139852		Zm	Epidermis	0	Plant stem-cell organization and differentiation at single-cell resolution
GRMZM2G122897		Zm	Epidermis	lm5633.a03.10.g08060_p1, lm5633.a03.16.g00930_p1	Plant stem-cell organization and differentiation at single-cell resolution
GRMZM2G022934		Zm	Epidermis	0	Plant stem-cell organization and differentiation at single-cell resolution
GRMZM2G014022		Zm	Epidermis	lm5633.a03.17.g07640_p1, lm5633.a03.562.g00010_p1	Plant stem-cell organization and differentiation at single-cell resolution
GRMZM2G004748		Zm	Epidermis	lm5633.a03.13.g01910_p1, lm5633.a03.13.g02340_p1, lm5633.a03.18.g03930_p1, lm5633.a03.6.g12110_p1	Plant stem-cell organization and differentiation at single-cell resolution
AC234152.1_FG002		Zm	Epidermis	#N/A	Plant stem-cell organization and differentiation at single-cell resolution
GRMZM2G090190		Zm	Epidermis	lm5633.a03.17.g01980_p1, lm5633.a03.4.g03450_p1	Plant stem-cell organization and differentiation at single-cell resolution
GRMZM2G049895		Zm	Epidermis	lm5633.a03.1.g14010_p1, lm5633.a03.1.g14020_p1, lm5633.a03.1.g14060_p1, lm5633.a03.1.g14070_p1	Plant stem-cell organization and differentiation at single-cell resolution
GRMZM5G812926		Zm	Epidermis	lm5633.a03.16.g02180_p1, lm5633.a03.17.g08270_p1, lm5633.a03.17.g08280_p1	Plant stem-cell organization and differentiation at single-cell resolution
GRMZM2G073079		Zm	Epidermis	0	Plant stem-cell organization and differentiation at single-cell resolution
GRMZM2G104843		Zm	Epidermis	lm5633.a03.19.g02690_p1, lm5633.a03.4.g01200_p1, lm5633.a03.4.g01990_p1, lm5633.a03.4.g02060_p1, lm5633.a03.6.g07820_p1, lm5633.a03.6.g07840_p1, lm5633.a03.6.g07850_p1, lm5633.a03.6.g07860_p1, lm5633.a03.6.g07870_p1	Plant stem-cell organization and differentiation at single-cell resolution
GRMZM2G062390		Zm	Epidermis	lm5633.a03.12.g08510_p1	Plant stem-cell organization and differentiation at single-cell resolution
AC214817.3_FG004		Zm	Epidermis	#N/A	Plant stem-cell organization and differentiation at single-cell resolution
GRMZM2G001106		Zm	Epidermis	#N/A	Plant stem-cell organization and differentiation at single-cell resolution
GRMZM2G077960		Zm	Epidermis	lm5633.a03.6.g10840_p1	Plant stem-cell organization and differentiation at single-cell resolution
GRMZM2G084891		Zm	Epidermis	0	Plant stem-cell organization and differentiation at single-cell resolution
GRMZM2G141332		Zm	Epidermis	lm5633.a03.7.g09140_p1, lm5633.a03.7.g09150_p1	Plant stem-cell organization and differentiation at single-cell resolution
GRMZM2G121066		Zm	Epidermis	lm5633.a03.16.g07020_p1	Plant stem-cell organization and differentiation at single-cell resolution
GRMZM2G004699		Zm	Epidermis	lm5633.a03.10.g07880_p1, lm5633.a03.10.g09350_p1, lm5633.a03.12.g09030_p1, lm5633.a03.12.g09040_p1, lm5633.a03.12.g09070_p1, lm5633.a03.14.g05220_p1, lm5633.a03.14.g08290_p1, lm5633.a03.17.g03620_p1, lm5633.a03.2.g07630_p1, lm5633.a03.9.g04330_p1	Plant stem-cell organization and differentiation at single-cell resolution
GRMZM2G364748		Zm	Epidermis	0	Plant stem-cell organization and differentiation at single-cell resolution
GRMZM2G157564		Zm	Epidermis	lm5633.a03.11.g05720_p1, lm5633.a03.3.g06110_p1	Plant stem-cell organization and differentiation at single-cell resolution
GRMZM2G153769		Zm	Epidermis	lm5633.a03.8.g09850_p1	Plant stem-cell organization and differentiation at single-cell resolution
GRMZM2G364208		Zm	Epidermis	lm5633.a03.14.g03130_p1, lm5633.a03.4.g05690_p1, lm5633.a03.8.g07460_p1	Plant stem-cell organization and differentiation at single-cell resolution
GRMZM2G070218		Zm	Epidermis	lm5633.a03.2.g01460_p1	Plant stem-cell organization and differentiation at single-cell resolution
GRMZM2G075255		Zm	Epidermis	lm5633.a03.3.g01500_p1, lm5633.a03.3.g01560_p1	Plant stem-cell organization and differentiation at single-cell resolution
GRMZM2G481668		Zm	Epidermis	lm5633.a03.13.g06090_p1, lm5633.a03.2.g12100_p1, lm5633.a03.2.g12110_p1	Plant stem-cell organization and differentiation at single-cell resolution
GRMZM2G169825		Zm	Epidermis	lm5633.a03.6.g01680_p1, lm5633.a03.6.g01690_p1	Plant stem-cell organization and differentiation at single-cell resolution
GRMZM2G073324		Zm	Epidermis	0	Plant stem-cell organization and differentiation at single-cell resolution
GRMZM2G376918		Zm	Epidermis	lm5633.a03.14.g08000_p1, lm5633.a03.14.g08070_p1	Plant stem-cell organization and differentiation at single-cell resolution
GRMZM2G425629		Zm	Epidermis	#N/A	Plant stem-cell organization and differentiation at single-cell resolution
GRMZM5G850455		Zm	Epidermis	lm5633.a03.7.g09240_p1	Plant stem-cell organization and differentiation at single-cell resolution
GRMZM2G169681		Zm	Epidermis	#N/A	Plant stem-cell organization and differentiation at single-cell resolution
GRMZM2G003526		Zm	Epidermis	lm5633.a03.1.g13470_p1, lm5633.a03.1.g13490_p1, lm5633.a03.2.g01000_p1, lm5633.a03.5.g10280_p1, lm5633.a03.5.g10290_p1, lm5633.a03.7.g09440_p1, lm5633.a03.7.g09660_p1	Plant stem-cell organization and differentiation at single-cell resolution
GRMZM2G132154		Zm	Epidermis	lm5633.a03.1.g05190_p1	Plant stem-cell organization and differentiation at single-cell resolution
GRMZM2G055257		Zm	Epidermis	lm5633.a03.1.g01680_p1, lm5633.a03.15.g00650_p1, lm5633.a03.20.g04660_p1, lm5633.a03.3.g15230_p1, lm5633.a03.5.g12450_p1, lm5633.a03.6.g14490_p1, lm5633.a03.8.g06290_p1	Plant stem-cell organization and differentiation at single-cell resolution
GRMZM2G085035		Zm	Epidermis	#N/A	Plant stem-cell organization and differentiation at single-cell resolution
GRMZM2G479760		Zm	Epidermis	0	Plant stem-cell organization and differentiation at single-cell resolution
GRMZM2G090043		Zm	Epidermis	0	Plant stem-cell organization and differentiation at single-cell resolution
GRMZM2G169966		Zm	Epidermis	lm5633.a03.1.g10470_p1, lm5633.a03.10.g02700_p1, lm5633.a03.12.g02360_p1, lm5633.a03.1770.g00010_p1, lm5633.a03.2.g05580_p1, lm5633.a03.8.g08850_p1	Plant stem-cell organization and differentiation at single-cell resolution
GRMZM2G049781		Zm	Epidermis	lm5633.a03.1.g00690_p1, lm5633.a03.1.g00710_p1, lm5633.a03.4.g07880_p1, lm5633.a03.5.g02110_p1	Plant stem-cell organization and differentiation at single-cell resolution
GRMZM2G008305		Zm	Epidermis	0	Plant stem-cell organization and differentiation at single-cell resolution
GRMZM2G126742		Zm	Epidermis	0	Plant stem-cell organization and differentiation at single-cell resolution
GRMZM2G131228		Zm	Epidermis	lm5633.a03.13.g02290_p1	Plant stem-cell organization and differentiation at single-cell resolution
GRMZM2G123585		Zm	Epidermis	0	Plant stem-cell organization and differentiation at single-cell resolution
GRMZM2G335019		Zm	Epidermis	lm5633.a03.8.g07710_p1	Plant stem-cell organization and differentiation at single-cell resolution
GRMZM2G102583		Zm	Epidermis	lm5633.a03.12.g00660_p1, lm5633.a03.12.g09120_p1, lm5633.a03.14.g08420_p1, lm5633.a03.14.g08450_p1	Plant stem-cell organization and differentiation at single-cell resolution
GRMZM5G871936		Zm	Epidermis	lm5633.a03.13.g05110_p1	Plant stem-cell organization and differentiation at single-cell resolution
GRMZM2G150962		Zm	Epidermis	lm5633.a03.5.g03330_p1	Plant stem-cell organization and differentiation at single-cell resolution
GRMZM2G085086		Zm	Epidermis	lm5633.a03.17.g00830_p1, lm5633.a03.3.g09490_p1	Plant stem-cell organization and differentiation at single-cell resolution
GRMZM2G053987		Zm	Epidermis	lm5633.a03.14.g02470_p1, lm5633.a03.15.g03060_p1	Plant stem-cell organization and differentiation at single-cell resolution
GRMZM2G061758		Zm	Epidermis	0	Plant stem-cell organization and differentiation at single-cell resolution
GRMZM2G161335		Zm	Epidermis	0	Plant stem-cell organization and differentiation at single-cell resolution
GRMZM2G144581		Zm	Epidermis	lm5633.a03.18.g03320_p1, lm5633.a03.20.g06380_p1, lm5633.a03.5.g03200_p1	Plant stem-cell organization and differentiation at single-cell resolution
GRMZM2G027198		Zm	Epidermis	lm5633.a03.10.g07530_p1, lm5633.a03.7.g06470_p1	Plant stem-cell organization and differentiation at single-cell resolution
GRMZM2G377694		Zm	Epidermis	lm5633.a03.1.g01880_p1, lm5633.a03.16.g01780_p1	Plant stem-cell organization and differentiation at single-cell resolution
AC205703.4_FG006		Zm	Epidermis	#N/A	Plant stem-cell organization and differentiation at single-cell resolution
GRMZM2G148404		Zm	Epidermis	0	Plant stem-cell organization and differentiation at single-cell resolution
GRMZM2G060834		Zm	Epidermis	lm5633.a03.13.g02210_p1, lm5633.a03.6.g01390_p1, lm5633.a03.7.g11200_p1	Plant stem-cell organization and differentiation at single-cell resolution
GRMZM2G101682		Zm	Epidermis	0	Plant stem-cell organization and differentiation at single-cell resolution
GRMZM2G147942		Zm	Epidermis	#N/A	Plant stem-cell organization and differentiation at single-cell resolution
GRMZM2G169201		Zm	Epidermis	lm5633.a03.4.g00660_p1	Plant stem-cell organization and differentiation at single-cell resolution
GRMZM2G164405		Zm	Epidermis	0	Plant stem-cell organization and differentiation at single-cell resolution
GRMZM2G000825		Zm	Epidermis	lm5633.a03.8.g00970_p1, lm5633.a03.8.g01020_p1, lm5633.a03.8.g03600_p1	Plant stem-cell organization and differentiation at single-cell resolution
GRMZM2G387360		Zm	Epidermis	0	Plant stem-cell organization and differentiation at single-cell resolution
GRMZM2G139786		Zm	Epidermis	0	Plant stem-cell organization and differentiation at single-cell resolution
GRMZM2G109879		Zm	Epidermis	0	Plant stem-cell organization and differentiation at single-cell resolution
GRMZM2G126586		Zm	Epidermis	lm5633.a03.1.g13780_p1	Plant stem-cell organization and differentiation at single-cell resolution
GRMZM2G336824		Zm	Epidermis	#N/A	Plant stem-cell organization and differentiation at single-cell resolution
GRMZM2G101875		Zm	Epidermis	lm5633.a03.4.g13190_p1	Plant stem-cell organization and differentiation at single-cell resolution
GRMZM2G106792		Zm	Epidermis	lm5633.a03.1.g01040_p1, lm5633.a03.1.g03420_p1, lm5633.a03.1.g03430_p1, lm5633.a03.1.g03490_p1, lm5633.a03.1.g03510_p1, lm5633.a03.1.g03540_p1, lm5633.a03.1.g03550_p1, lm5633.a03.18.g03480_p1	Plant stem-cell organization and differentiation at single-cell resolution
GRMZM2G067223		Zm	Epidermis	lm5633.a03.1.g07860_p1, lm5633.a03.2.g02570_p1	Plant stem-cell organization and differentiation at single-cell resolution
GRMZM2G059397		Zm	Epidermis	#N/A	Plant stem-cell organization and differentiation at single-cell resolution
GRMZM2G136750		Zm	Epidermis	lm5633.a03.14.g03160_p1, lm5633.a03.16.g05100_p1, lm5633.a03.5.g02900_p1, lm5633.a03.5.g02910_p1	Plant stem-cell organization and differentiation at single-cell resolution
GRMZM2G169558		Zm	Epidermis	lm5633.a03.3.g15200_p1	Plant stem-cell organization and differentiation at single-cell resolution
GRMZM2G047456		Zm	Epidermis	lm5633.a03.6.g04410_p1	Plant stem-cell organization and differentiation at single-cell resolution
GRMZM2G009968		Zm	Epidermis	#N/A	Plant stem-cell organization and differentiation at single-cell resolution
GRMZM2G059887		Zm	Epidermis	#N/A	Plant stem-cell organization and differentiation at single-cell resolution
GRMZM2G129189		Zm	Epidermis	lm5633.a03.9.g01950_p1	Plant stem-cell organization and differentiation at single-cell resolution
GRMZM2G076621		Zm	Epidermis	lm5633.a03.1.g12590_p1	Plant stem-cell organization and differentiation at single-cell resolution
GRMZM2G149024		Zm	Epidermis	lm5633.a03.12.g03800_p1, lm5633.a03.2.g11980_p1, lm5633.a03.2.g16160_p1, lm5633.a03.3.g05410_p1, lm5633.a03.4.g05680_p1, lm5633.a03.6.g02020_p1, lm5633.a03.7.g08740_p1	Plant stem-cell organization and differentiation at single-cell resolution
GRMZM2G020940		Zm	Epidermis	0	Plant stem-cell organization and differentiation at single-cell resolution
GRMZM2G059453		Zm	Epidermis	lm5633.a03.11.g10210_p1	Plant stem-cell organization and differentiation at single-cell resolution
GRMZM2G018275		Zm	Epidermis	lm5633.a03.17.g01140_p1	Plant stem-cell organization and differentiation at single-cell resolution
GRMZM2G012628		Zm	Epidermis	lm5633.a03.10.g07050_p1, lm5633.a03.16.g00770_p1	Plant stem-cell organization and differentiation at single-cell resolution
GRMZM2G397402		Zm	Epidermis	#N/A	Plant stem-cell organization and differentiation at single-cell resolution
GRMZM2G147544		Zm	Epidermis	lm5633.a03.1.g16090_p1, lm5633.a03.2.g17040_p1, lm5633.a03.327.g00010_p1, lm5633.a03.8.g02960_p1	Plant stem-cell organization and differentiation at single-cell resolution
GRMZM2G169654		Zm	Epidermis	lm5633.a03.18.g04870_p1, lm5633.a03.5.g02380_p1	Plant stem-cell organization and differentiation at single-cell resolution
GRMZM2G040736		Zm	Epidermis	lm5633.a03.11.g05550_p1, lm5633.a03.3.g07060_p1, lm5633.a03.4.g09950_p1, lm5633.a03.7.g04110_p1	Plant stem-cell organization and differentiation at single-cell resolution
GRMZM2G133919		Zm	Epidermis	lm5633.a03.6.g00310_p1	Plant stem-cell organization and differentiation at single-cell resolution
GRMZM2G435627		Zm	Epidermis	0	Plant stem-cell organization and differentiation at single-cell resolution
GRMZM2G159399		Zm	Epidermis	lm5633.a03.3.g00480_p1	Plant stem-cell organization and differentiation at single-cell resolution
AT3G24140	FMA	At	Guard cell	lm5633.a03.1.g11760_p1, lm5633.a03.1.g11770_p1	Global Dynamic Molecular Profiling of Stomatal Lineage Cell Development by Single-Cell RNA Sequencing
AT2G46070	MPK12	At	Guard cell	lm5633.a03.14.g02470_p1, lm5633.a03.15.g03060_p1	Global Dynamic Molecular Profiling of Stomatal Lineage Cell Development by Single-Cell RNA Sequencing
AT3G18040	MPK9	At	Guard cell	#N/A	Global Dynamic Molecular Profiling of Stomatal Lineage Cell Development by Single-Cell RNA Sequencing
AT1G28230	PUP1	At	Hydathode	lm5633.a03.10.g05520_p1, lm5633.a03.10.g05530_p1, lm5633.a03.10.g05540_p1, lm5633.a03.6.g10950_p1	Global Dynamic Molecular Profiling of Stomatal Lineage Cell Development by Single-Cell RNA Sequencing
AT3G54420	EP3	At	Hydathode	lm5633.a03.9.g01950_p1	Global Dynamic Molecular Profiling of Stomatal Lineage Cell Development by Single-Cell RNA Sequencing
GRMZM2G147241		Zm	Meristem	#N/A	Plant stem-cell organization and differentiation at single-cell resolution
GRMZM2G052869		Zm	Meristem	#N/A	Plant stem-cell organization and differentiation at single-cell resolution
GRMZM2G069082		Zm	Meristem	#N/A	Plant stem-cell organization and differentiation at single-cell resolution
GRMZM2G164440		Zm	Meristem	0	Plant stem-cell organization and differentiation at single-cell resolution
GRMZM2G166944		Zm	Meristem	lm5633.a03.10.g07880_p1, lm5633.a03.10.g09350_p1, lm5633.a03.12.g09030_p1, lm5633.a03.12.g09040_p1, lm5633.a03.12.g09070_p1, lm5633.a03.14.g05220_p1, lm5633.a03.14.g08290_p1, lm5633.a03.17.g03620_p1, lm5633.a03.2.g07630_p1, lm5633.a03.9.g04330_p1	Plant stem-cell organization and differentiation at single-cell resolution
GRMZM2G167986		Zm	Meristem	lm5633.a03.6.g11840_p1	Plant stem-cell organization and differentiation at single-cell resolution
GRMZM5G836222		Zm	Meristem	lm5633.a03.12.g06280_p1	Plant stem-cell organization and differentiation at single-cell resolution
GRMZM2G306679		Zm	Meristem	lm5633.a03.1.g06500_p1, lm5633.a03.1.g06520_p1, lm5633.a03.1.g13220_p1, lm5633.a03.1.g13230_p1, lm5633.a03.14.g00340_p1, lm5633.a03.14.g00360_p1, lm5633.a03.14.g00380_p1, lm5633.a03.14.g00390_p1, lm5633.a03.14.g00440_p1, lm5633.a03.14.g00460_p1, lm5633.a03.14.g00470_p1, lm5633.a03.14.g00550_p1, lm5633.a03.14.g00560_p1, lm5633.a03.14.g01110_p1, lm5633.a03.14.g01120_p1, lm5633.a03.14.g01130_p1, lm5…	Plant stem-cell organization and differentiation at single-cell resolution
GRMZM2G054603		Zm	Meristem	lm5633.a03.6.g11840_p1	Plant stem-cell organization and differentiation at single-cell resolution
GRMZM2G037140		Zm	Meristem	lm5633.a03.11.g01250_p1, lm5633.a03.2.g14630_p1	Plant stem-cell organization and differentiation at single-cell resolution
GRMZM2G124037		Zm	Meristem	0	Plant stem-cell organization and differentiation at single-cell resolution
GRMZM2G022931		Zm	Meristem	lm5633.a03.16.g04750_p1	Plant stem-cell organization and differentiation at single-cell resolution
GRMZM2G413006		Zm	Meristem	lm5633.a03.10.g07880_p1, lm5633.a03.10.g09350_p1, lm5633.a03.12.g09030_p1, lm5633.a03.12.g09040_p1, lm5633.a03.12.g09070_p1, lm5633.a03.14.g05220_p1, lm5633.a03.14.g08290_p1, lm5633.a03.17.g03620_p1, lm5633.a03.2.g07630_p1, lm5633.a03.9.g04330_p1	Plant stem-cell organization and differentiation at single-cell resolution
GRMZM2G136453		Zm	Meristem	lm5633.a03.19.g02410_p1	Plant stem-cell organization and differentiation at single-cell resolution
GRMZM2G147884		Zm	Meristem	lm5633.a03.9.g05950_p1	Plant stem-cell organization and differentiation at single-cell resolution
GRMZM2G166094		Zm	Meristem	lm5633.a03.6.g02700_p1	Plant stem-cell organization and differentiation at single-cell resolution
GRMZM2G310431		Zm	Meristem	lm5633.a03.15.g02740_p1, lm5633.a03.2.g07880_p1, lm5633.a03.2.g14310_p1, lm5633.a03.2.g14330_p1, lm5633.a03.2.g14910_p1, lm5633.a03.2.g14930_p1, lm5633.a03.20.g00820_p1, lm5633.a03.20.g00870_p1	Plant stem-cell organization and differentiation at single-cell resolution
GRMZM2G087741		Zm	Meristem	lm5633.a03.16.g05340_p1, lm5633.a03.5.g03430_p1	Plant stem-cell organization and differentiation at single-cell resolution
GRMZM2G380668		Zm	Meristem	lm5633.a03.8.g03090_p1	Plant stem-cell organization and differentiation at single-cell resolution
GRMZM2G142409		Zm	Meristem	0	Plant stem-cell organization and differentiation at single-cell resolution
GRMZM2G083810		Zm	Meristem	lm5633.a03.18.g01380_p1, lm5633.a03.5.g11280_p1, lm5633.a03.5.g11300_p1, lm5633.a03.5.g11320_p1, lm5633.a03.5.g11350_p1	Plant stem-cell organization and differentiation at single-cell resolution
GRMZM2G069911		Zm	Meristem	lm5633.a03.2.g06970_p1, lm5633.a03.3.g08590_p1, lm5633.a03.7.g09050_p1	Plant stem-cell organization and differentiation at single-cell resolution
GRMZM2G074241		Zm	Meristem	lm5633.a03.1.g04070_p1	Plant stem-cell organization and differentiation at single-cell resolution
GRMZM2G098606		Zm	Meristem	0	Plant stem-cell organization and differentiation at single-cell resolution
GRMZM2G122709		Zm	Meristem	#N/A	Plant stem-cell organization and differentiation at single-cell resolution
GRMZM2G017087		Zm	Meristem	lm5633.a03.7.g11390_p1	Plant stem-cell organization and differentiation at single-cell resolution
GRMZM2G479885		Zm	Meristem	lm5633.a03.15.g04990_p1, lm5633.a03.15.g05020_p1, lm5633.a03.16.g05570_p1, lm5633.a03.4.g06520_p1, lm5633.a03.5.g04210_p1, lm5633.a03.8.g07260_p1	Plant stem-cell organization and differentiation at single-cell resolution
GRMZM2G007276		Zm	Meristem	lm5633.a03.11.g09820_p1	Plant stem-cell organization and differentiation at single-cell resolution
GRMZM2G126194		Zm	Meristem	0	Plant stem-cell organization and differentiation at single-cell resolution
AC155352.2_FG010		Zm	Meristem	#N/A	Plant stem-cell organization and differentiation at single-cell resolution
GRMZM2G043147		Zm	Meristem	0	Plant stem-cell organization and differentiation at single-cell resolution
GRMZM2G379898		Zm	Meristem	#N/A	Plant stem-cell organization and differentiation at single-cell resolution
GRMZM2G162333		Zm	Meristem	lm5633.a03.7.g04710_p1	Plant stem-cell organization and differentiation at single-cell resolution
GRMZM2G049349		Zm	Meristem	0	Plant stem-cell organization and differentiation at single-cell resolution
GRMZM2G339435		Zm	Meristem	lm5633.a03.6.g06730_p1	Plant stem-cell organization and differentiation at single-cell resolution
GRMZM2G304378		Zm	Meristem	#N/A	Plant stem-cell organization and differentiation at single-cell resolution
GRMZM2G113554		Zm	Meristem	lm5633.a03.15.g03660_p1, lm5633.a03.15.g03720_p1	Plant stem-cell organization and differentiation at single-cell resolution
GRMZM2G372074		Zm	Meristem	#N/A	Plant stem-cell organization and differentiation at single-cell resolution
GRMZM5G890843		Zm	Meristem	lm5633.a03.2.g04630_p1, lm5633.a03.2.g04640_p1, lm5633.a03.8.g08340_p1	Plant stem-cell organization and differentiation at single-cell resolution
GRMZM2G055135		Zm	Meristem	lm5633.a03.20.g05510_p1	Plant stem-cell organization and differentiation at single-cell resolution
GRMZM2G055279		Zm	Meristem	lm5633.a03.11.g10330_p1, lm5633.a03.11.g10340_p1, lm5633.a03.11.g10520_p1, lm5633.a03.11.g10530_p1, lm5633.a03.2.g16250_p1, lm5633.a03.2.g16260_p1	Plant stem-cell organization and differentiation at single-cell resolution
GRMZM2G061499		Zm	Meristem	#N/A	Plant stem-cell organization and differentiation at single-cell resolution
GRMZM2G015605		Zm	Meristem	0	Plant stem-cell organization and differentiation at single-cell resolution
GRMZM2G106303		Zm	Meristem	lm5633.a03.1.g06790_p1, lm5633.a03.1.g06800_p1, lm5633.a03.1.g06840_p1, lm5633.a03.1.g06860_p1, lm5633.a03.1.g06930_p1, lm5633.a03.4.g01540_p1, lm5633.a03.4.g01550_p1	Plant stem-cell organization and differentiation at single-cell resolution
GRMZM2G440968		Zm	Meristem	lm5633.a03.21.g02770_p1	Plant stem-cell organization and differentiation at single-cell resolution
GRMZM2G000236		Zm	Meristem	lm5633.a03.1.g06790_p1, lm5633.a03.1.g06800_p1, lm5633.a03.1.g06840_p1, lm5633.a03.1.g06860_p1, lm5633.a03.1.g06930_p1, lm5633.a03.4.g01540_p1, lm5633.a03.4.g01550_p1	Plant stem-cell organization and differentiation at single-cell resolution
GRMZM2G106622		Zm	Meristem	lm5633.a03.1.g10260_p1	Plant stem-cell organization and differentiation at single-cell resolution
GRMZM2G045664		Zm	Meristem	lm5633.a03.5.g08270_p1	Plant stem-cell organization and differentiation at single-cell resolution
GRMZM2G317426		Zm	Meristem	#N/A	Plant stem-cell organization and differentiation at single-cell resolution
GRMZM2G144653		Zm	Meristem	0	Plant stem-cell organization and differentiation at single-cell resolution
GRMZM2G373522		Zm	Meristem	lm5633.a03.3.g10160_p1	Plant stem-cell organization and differentiation at single-cell resolution
GRMZM2G051522		Zm	Meristem	lm5633.a03.12.g08260_p1, lm5633.a03.5.g04680_p1	Plant stem-cell organization and differentiation at single-cell resolution
GRMZM2G409726		Zm	Meristem	lm5633.a03.10.g07870_p1, lm5633.a03.10.g07900_p1, lm5633.a03.9.g08530_p1, lm5633.a03.9.g08580_p1	Plant stem-cell organization and differentiation at single-cell resolution
GRMZM2G049790		Zm	Meristem	0	Plant stem-cell organization and differentiation at single-cell resolution
GRMZM2G402564		Zm	Meristem	0	Plant stem-cell organization and differentiation at single-cell resolution
GRMZM2G420883		Zm	Meristem	#N/A	Plant stem-cell organization and differentiation at single-cell resolution
GRMZM2G137321		Zm	Meristem	#N/A	Plant stem-cell organization and differentiation at single-cell resolution
GRMZM2G037452		Zm	Meristem	0	Plant stem-cell organization and differentiation at single-cell resolution
GRMZM2G104876		Zm	Meristem	0	Plant stem-cell organization and differentiation at single-cell resolution
GRMZM2G104836		Zm	Meristem	0	Plant stem-cell organization and differentiation at single-cell resolution
GRMZM2G125775		Zm	Meristem	0	Plant stem-cell organization and differentiation at single-cell resolution
GRMZM2G354909		Zm	Meristem	lm5633.a03.15.g04500_p1	Plant stem-cell organization and differentiation at single-cell resolution
GRMZM2G426046		Zm	Meristem	#N/A	Plant stem-cell organization and differentiation at single-cell resolution
GRMZM2G301934		Zm	Meristem	lm5633.a03.1.g07130_p1, lm5633.a03.1.g07190_p1, lm5633.a03.1.g07200_p1, lm5633.a03.1.g07230_p1, lm5633.a03.1.g10100_p1, lm5633.a03.1.g10110_p1, lm5633.a03.11.g09520_p1, lm5633.a03.4.g08820_p1	Plant stem-cell organization and differentiation at single-cell resolution
GRMZM5G805609		Zm	Meristem	lm5633.a03.1.g02050_p1, lm5633.a03.20.g02510_p1	Plant stem-cell organization and differentiation at single-cell resolution
GRMZM2G305280		Zm	Meristem	#N/A	Plant stem-cell organization and differentiation at single-cell resolution
GRMZM2G317614		Zm	Meristem	lm5633.a03.1838.g00010_p1, lm5633.a03.6.g01600_p1, lm5633.a03.7.g11020_p1, lm5633.a03.7.g11180_p1	Plant stem-cell organization and differentiation at single-cell resolution
GRMZM2G542272		Zm	Meristem	#N/A	Plant stem-cell organization and differentiation at single-cell resolution
GRMZM2G330635		Zm	Meristem	#N/A	Plant stem-cell organization and differentiation at single-cell resolution
GRMZM2G083855		Zm	Meristem	0	Plant stem-cell organization and differentiation at single-cell resolution
GRMZM2G354956		Zm	Meristem	lm5633.a03.4.g07300_p1, lm5633.a03.4.g07320_p1, lm5633.a03.8.g08830_p1	Plant stem-cell organization and differentiation at single-cell resolution
GRMZM2G087233		Zm	Meristem	0	Plant stem-cell organization and differentiation at single-cell resolution
GRMZM2G419891		Zm	Meristem	lm5633.a03.10.g07870_p1, lm5633.a03.10.g07900_p1, lm5633.a03.9.g08530_p1, lm5633.a03.9.g08580_p1	Plant stem-cell organization and differentiation at single-cell resolution
GRMZM2G129189		Zm	Meristem	lm5633.a03.9.g01950_p1	Plant stem-cell organization and differentiation at single-cell resolution
GRMZM2G132093		Zm	Meristem	0	Plant stem-cell organization and differentiation at single-cell resolution
GRMZM2G007256		Zm	Meristem	#N/A	Plant stem-cell organization and differentiation at single-cell resolution
GRMZM2G354834		Zm	Meristem	#N/A	Plant stem-cell organization and differentiation at single-cell resolution
GRMZM2G061626		Zm	Meristem	#N/A	Plant stem-cell organization and differentiation at single-cell resolution
GRMZM2G144153		Zm	Meristem	lm5633.a03.21.g02060_p1, lm5633.a03.8.g02130_p1, lm5633.a03.8.g02280_p1	Plant stem-cell organization and differentiation at single-cell resolution
GRMZM2G075244		Zm	Meristem	lm5633.a03.21.g03330_p1	Plant stem-cell organization and differentiation at single-cell resolution
GRMZM2G413337		Zm	Meristem	0	Plant stem-cell organization and differentiation at single-cell resolution
GRMZM2G156517		Zm	Meristem	lm5633.a03.15.g02550_p1, lm5633.a03.15.g02590_p1, lm5633.a03.16.g04360_p1, lm5633.a03.1760.g00010_p1, lm5633.a03.18.g02590_p1, lm5633.a03.5.g07670_p1	Plant stem-cell organization and differentiation at single-cell resolution
GRMZM2G081175		Zm	Meristem	lm5633.a03.20.g02780_p1, lm5633.a03.20.g02790_p1	Plant stem-cell organization and differentiation at single-cell resolution
GRMZM2G181236		Zm	Meristem	lm5633.a03.13.g03450_p1, lm5633.a03.13.g03560_p1, lm5633.a03.13.g04820_p1, lm5633.a03.13.g04840_p1, lm5633.a03.13.g04850_p1, lm5633.a03.8.g08380_p1	Plant stem-cell organization and differentiation at single-cell resolution
GRMZM2G132958		Zm	Meristem	lm5633.a03.17.g02010_p1	Plant stem-cell organization and differentiation at single-cell resolution
GRMZM2G010702		Zm	Meristem	0	Plant stem-cell organization and differentiation at single-cell resolution
GRMZM2G123212		Zm	Meristem	lm5633.a03.6.g12270_p1	Plant stem-cell organization and differentiation at single-cell resolution
GRMZM2G032856		Zm	Meristem	lm5633.a03.26.g00040_p1	Plant stem-cell organization and differentiation at single-cell resolution
GRMZM2G079109		Zm	Meristem	0	Plant stem-cell organization and differentiation at single-cell resolution
GRMZM2G031447		Zm	Meristem	lm5633.a03.14.g07070_p1, lm5633.a03.4.g05360_p1, lm5633.a03.5.g01610_p1	Plant stem-cell organization and differentiation at single-cell resolution
GRMZM2G423917		Zm	Meristem	lm5633.a03.11.g04330_p1, lm5633.a03.4.g07970_p1	Plant stem-cell organization and differentiation at single-cell resolution
GRMZM2G150367		Zm	Meristem	lm5633.a03.11.g04240_p1, lm5633.a03.11.g04300_p1	Plant stem-cell organization and differentiation at single-cell resolution
GRMZM2G094510		Zm	Meristem	lm5633.a03.18.g01470_p1, lm5633.a03.9.g05820_p1, lm5633.a03.9.g05840_p1	Plant stem-cell organization and differentiation at single-cell resolution
GRMZM2G428391		Zm	Meristem	lm5633.a03.15.g02740_p1, lm5633.a03.2.g07880_p1, lm5633.a03.2.g14310_p1, lm5633.a03.2.g14330_p1, lm5633.a03.2.g14910_p1, lm5633.a03.2.g14930_p1, lm5633.a03.20.g00820_p1, lm5633.a03.20.g00870_p1	Plant stem-cell organization and differentiation at single-cell resolution
GRMZM2G018553		Zm	Meristem	#N/A	Plant stem-cell organization and differentiation at single-cell resolution
GRMZM2G093962		Zm	Meristem	lm5633.a03.2.g15390_p1, lm5633.a03.3.g13820_p1, lm5633.a03.5.g13740_p1	Plant stem-cell organization and differentiation at single-cell resolution
GRMZM2G170890		Zm	Meristem	lm5633.a03.4.g10030_p1	Plant stem-cell organization and differentiation at single-cell resolution
GRMZM2G125034		Zm	Meristem	lm5633.a03.2.g05180_p1	Plant stem-cell organization and differentiation at single-cell resolution
GRMZM5G862540		Zm	Meristem	lm5633.a03.6.g05760_p1, lm5633.a03.7.g09950_p1, lm5633.a03.8.g10440_p1	Plant stem-cell organization and differentiation at single-cell resolution
GRMZM2G151249		Zm	Meristem	#N/A	Plant stem-cell organization and differentiation at single-cell resolution
GRMZM2G092817		Zm	Meristem	lm5633.a03.5.g08560_p1, lm5633.a03.9.g02560_p1	Plant stem-cell organization and differentiation at single-cell resolution
GRMZM2G378442		Zm	Meristem	lm5633.a03.4.g06750_p1, lm5633.a03.8.g07760_p1	Plant stem-cell organization and differentiation at single-cell resolution
GRMZM2G090419		Zm	Meristem	lm5633.a03.1.g16460_p1, lm5633.a03.4.g03430_p1	Plant stem-cell organization and differentiation at single-cell resolution
GRMZM2G474755		Zm	Meristem	lm5633.a03.11.g05080_p1, lm5633.a03.2.g02960_p1, lm5633.a03.4.g09580_p1	Plant stem-cell organization and differentiation at single-cell resolution
GRMZM2G162739		Zm	Meristem	#N/A	Plant stem-cell organization and differentiation at single-cell resolution
GRMZM2G134708		Zm	Meristem	lm5633.a03.19.g02100_p1, lm5633.a03.19.g02120_p1	Plant stem-cell organization and differentiation at single-cell resolution
GRMZM2G118037		Zm	Meristem	lm5633.a03.17.g07050_p1	Plant stem-cell organization and differentiation at single-cell resolution
GRMZM2G129300		Zm	Meristem	0	Plant stem-cell organization and differentiation at single-cell resolution
GRMZM2G043191		Zm	Meristem	0	Plant stem-cell organization and differentiation at single-cell resolution
GRMZM2G129298		Zm	Meristem	0	Plant stem-cell organization and differentiation at single-cell resolution
GRMZM2G018027		Zm	Meristem	lm5633.a03.5.g09440_p1, lm5633.a03.5.g09630_p1, lm5633.a03.7.g08980_p1, lm5633.a03.8.g03150_p1	Plant stem-cell organization and differentiation at single-cell resolution
GRMZM2G347043		Zm	Meristem	#N/A	Plant stem-cell organization and differentiation at single-cell resolution
GRMZM2G140917		Zm	Meristem	lm5633.a03.2.g07450_p1	Plant stem-cell organization and differentiation at single-cell resolution
GRMZM2G361120		Zm	Meristem	0	Plant stem-cell organization and differentiation at single-cell resolution
GRMZM2G181551		Zm	Meristem	lm5633.a03.11.g05950_p1, lm5633.a03.11.g05980_p1, lm5633.a03.2.g05590_p1	Plant stem-cell organization and differentiation at single-cell resolution
GRMZM2G147014		Zm	Meristem	lm5633.a03.3.g10160_p1	Plant stem-cell organization and differentiation at single-cell resolution
GRMZM2G037189		Zm	Meristem	lm5633.a03.11.g05950_p1, lm5633.a03.11.g05980_p1, lm5633.a03.2.g05590_p1	Plant stem-cell organization and differentiation at single-cell resolution
GRMZM2G081536		Zm	Meristem	#N/A	Plant stem-cell organization and differentiation at single-cell resolution
GRMZM2G076844		Zm	Meristem	lm5633.a03.5.g09440_p1, lm5633.a03.5.g09630_p1, lm5633.a03.7.g08980_p1, lm5633.a03.8.g03150_p1	Plant stem-cell organization and differentiation at single-cell resolution
GRMZM2G145069		Zm	Meristem	#N/A	Plant stem-cell organization and differentiation at single-cell resolution
GRMZM2G075461		Zm	Meristem	lm5633.a03.21.g03330_p1	Plant stem-cell organization and differentiation at single-cell resolution
GRMZM2G014797		Zm	Meristem	0	Plant stem-cell organization and differentiation at single-cell resolution
GRMZM2G089776		Zm	Meristem	0	Plant stem-cell organization and differentiation at single-cell resolution
GRMZM2G357112		Zm	Meristem	0	Plant stem-cell organization and differentiation at single-cell resolution
GRMZM2G336533		Zm	Meristem	#N/A	Plant stem-cell organization and differentiation at single-cell resolution
GRMZM2G452564		Zm	Meristem	lm5633.a03.12.g08260_p1, lm5633.a03.5.g04680_p1	Plant stem-cell organization and differentiation at single-cell resolution
GRMZM2G379428		Zm	Meristem	0	Plant stem-cell organization and differentiation at single-cell resolution
GRMZM2G310431		Zm	Meristem	lm5633.a03.15.g02740_p1, lm5633.a03.2.g07880_p1, lm5633.a03.2.g14310_p1, lm5633.a03.2.g14330_p1, lm5633.a03.2.g14910_p1, lm5633.a03.2.g14930_p1, lm5633.a03.20.g00820_p1, lm5633.a03.20.g00870_p1	Plant stem-cell organization and differentiation at single-cell resolution
GRMZM2G436593		Zm	Meristem	lm5633.a03.7.g05740_p1	Plant stem-cell organization and differentiation at single-cell resolution
GRMZM2G070172		Zm	Meristem	0	Plant stem-cell organization and differentiation at single-cell resolution
GRMZM2G035584		Zm	Meristem	lm5633.a03.12.g08160_p1	Plant stem-cell organization and differentiation at single-cell resolution
GRMZM2G172230		Zm	Meristem	lm5633.a03.19.g04840_p1	Plant stem-cell organization and differentiation at single-cell resolution
GRMZM2G028556		Zm	Meristem	lm5633.a03.26.g00040_p1	Plant stem-cell organization and differentiation at single-cell resolution
GRMZM2G074017		Zm	Meristem	0	Plant stem-cell organization and differentiation at single-cell resolution
GRMZM2G479423		Zm	Meristem	lm5633.a03.11.g00880_p1	Plant stem-cell organization and differentiation at single-cell resolution
GRMZM2G361210		Zm	Meristem	#N/A	Plant stem-cell organization and differentiation at single-cell resolution
GRMZM2G133407		Zm	Meristem	lm5633.a03.3.g05990_p1	Plant stem-cell organization and differentiation at single-cell resolution
GRMZM2G057243		Zm	Meristem	lm5633.a03.11.g09310_p1	Plant stem-cell organization and differentiation at single-cell resolution
GRMZM2G054559		Zm	Meristem	lm5633.a03.5.g13890_p1, lm5633.a03.5.g13940_p1	Plant stem-cell organization and differentiation at single-cell resolution
GRMZM2G366910		Zm	Meristem	#N/A	Plant stem-cell organization and differentiation at single-cell resolution
GRMZM2G044383		Zm	Meristem	#N/A	Plant stem-cell organization and differentiation at single-cell resolution
GRMZM2G177340		Zm	Meristem	#N/A	Plant stem-cell organization and differentiation at single-cell resolution
GRMZM2G312201		Zm	Meristem	lm5633.a03.15.g00710_p1	Plant stem-cell organization and differentiation at single-cell resolution
GRMZM2G126936		Zm	Meristem	#N/A	Plant stem-cell organization and differentiation at single-cell resolution
GRMZM2G091044		Zm	Meristem	lm5633.a03.12.g01780_p1, lm5633.a03.12.g07200_p1	Plant stem-cell organization and differentiation at single-cell resolution
GRMZM2G436947		Zm	Meristem	lm5633.a03.6.g10880_p1	Plant stem-cell organization and differentiation at single-cell resolution
GRMZM2G068973		Zm	Meristem	#N/A	Plant stem-cell organization and differentiation at single-cell resolution
GRMZM2G149182		Zm	Meristem	#N/A	Plant stem-cell organization and differentiation at single-cell resolution
GRMZM2G014672		Zm	Meristem	lm5633.a03.10.g00730_p1	Plant stem-cell organization and differentiation at single-cell resolution
GRMZM2G140674		Zm	Meristem	lm5633.a03.12.g03990_p1, lm5633.a03.6.g03880_p1	Plant stem-cell organization and differentiation at single-cell resolution
GRMZM2G369839		Zm	Meristem	#N/A	Plant stem-cell organization and differentiation at single-cell resolution
GRMZM5G801190		Zm	Meristem	lm5633.a03.20.g03110_p1, lm5633.a03.7.g04090_p1, lm5633.a03.7.g04230_p1	Plant stem-cell organization and differentiation at single-cell resolution
GRMZM2G472643		Zm	Meristem	lm5633.a03.11.g02200_p1, lm5633.a03.11.g02520_p1, lm5633.a03.12.g01460_p1, lm5633.a03.8.g08480_p1	Plant stem-cell organization and differentiation at single-cell resolution
GRMZM2G329002		Zm	Meristem	lm5633.a03.13.g00620_p1, lm5633.a03.19.g00860_p1, lm5633.a03.19.g00960_p1	Plant stem-cell organization and differentiation at single-cell resolution
AT1G29910	CAB3	At	Mesophyll	lm5633.a03.1.g12180_p1, lm5633.a03.1.g16050_p1, lm5633.a03.10.g05140_p1, lm5633.a03.10.g06310_p1, lm5633.a03.11.g04880_p1, lm5633.a03.11.g07810_p1, lm5633.a03.142.g00020_p1, lm5633.a03.16.g03750_p1, lm5633.a03.16.g03760_p1, lm5633.a03.16.g03770_p1, lm5633.a03.16.g03860_p1, lm5633.a03.2.g11740_p1, lm5633.a03.20.g01730_p1, lm5633.a03.20.g01740_p1, lm5633.a03.20.g04360_p1, lm5633.a03.21.g01800_p1, l…	Global Dynamic Molecular Profiling of Stomatal Lineage Cell Development by Single-Cell RNA Sequencing
AT2G05100	LHCB2.1	At	Mesophyll	lm5633.a03.1.g12180_p1, lm5633.a03.1.g16050_p1, lm5633.a03.10.g05140_p1, lm5633.a03.10.g06310_p1, lm5633.a03.11.g04880_p1, lm5633.a03.11.g07810_p1, lm5633.a03.142.g00020_p1, lm5633.a03.16.g03750_p1, lm5633.a03.16.g03760_p1, lm5633.a03.16.g03770_p1, lm5633.a03.16.g03860_p1, lm5633.a03.2.g11740_p1, lm5633.a03.20.g01730_p1, lm5633.a03.20.g01740_p1, lm5633.a03.20.g04360_p1, lm5633.a03.21.g01800_p1, l…	Global Dynamic Molecular Profiling of Stomatal Lineage Cell Development by Single-Cell RNA Sequencing
AT3G01500	CA1	At	Mesophyll	#N/A	Global Dynamic Molecular Profiling of Stomatal Lineage Cell Development by Single-Cell RNA Sequencing
AT4G12970	EPFL9	At	Mesophyll	0	Single-Cell Resolution of Lineage Trajectories in the Arabidopsis Stomatal Lineage and Developing Leaf
AT1G67090	RBCS1B	At	Mesophyll	lm5633.a03.14.g03760_p1, lm5633.a03.14.g03770_p1, lm5633.a03.14.g03780_p1, lm5633.a03.14.g03790_p1, lm5633.a03.14.g03800_p1, lm5633.a03.14.g03820_p1, lm5633.a03.14.g03830_p1, lm5633.a03.14.g03840_p1, lm5633.a03.14.g03850_p1, lm5633.a03.14.g03860_p1, lm5633.a03.2.g08330_p1, lm5633.a03.2.g17970_p1, lm5633.a03.2290.g00010_p1	Single-Cell Resolution of Lineage Trajectories in the Arabidopsis Stomatal Lineage and Developing Leaf
LOC_Os01g58049		Os	mesophyll	0	Single-cell transcriptome analyses recapitulate the cellular and developmental responses to abiotic stresses in rice
LOC_Os02g24642		Os	mesophyll	0	Single-cell transcriptome analyses recapitulate the cellular and developmental responses to abiotic stresses in rice
LOC_Os03g01300		Os	mesophyll	#N/A	Single-cell transcriptome analyses recapitulate the cellular and developmental responses to abiotic stresses in rice
LOC_Os04g16866		Os	mesophyll	0	Single-cell transcriptome analyses recapitulate the cellular and developmental responses to abiotic stresses in rice
LOC_Os04g24410		Os	mesophyll	lm5633.a03.3.g09050_p1, lm5633.a03.3.g09060_p1	Single-cell transcriptome analyses recapitulate the cellular and developmental responses to abiotic stresses in rice
LOC_Os05g30760		Os	mesophyll	0	Single-cell transcriptome analyses recapitulate the cellular and developmental responses to abiotic stresses in rice
LOC_Os08g15296		Os	mesophyll	lm5633.a03.8.g04700_p1	Single-cell transcriptome analyses recapitulate the cellular and developmental responses to abiotic stresses in rice
LOC_Os08g39840		Os	mesophyll	#N/A	Single-cell transcriptome analyses recapitulate the cellular and developmental responses to abiotic stresses in rice
LOC_Os10g21268		Os	mesophyll	0	Single-cell transcriptome analyses recapitulate the cellular and developmental responses to abiotic stresses in rice
LOC_Os10g35950		Os	mesophyll	lm5633.a03.19.g00280_p1, lm5633.a03.19.g00310_p1, lm5633.a03.6.g02290_p1	Single-cell transcriptome analyses recapitulate the cellular and developmental responses to abiotic stresses in rice
LOC_Os01g73980		Os	Metaxylem	lm5633.a03.12.g01910_p1, lm5633.a03.153.g00010_p1	Transcriptional landscape of rice roots at the single-cell resolution
AT1G28290	AGP31	At	non-hair root	0	High-Throughput Single-Cell Transcriptome Profiling of Plant Cell Types
AT2G43610		At	non-hair root	0	High-Throughput Single-Cell Transcriptome Profiling of Plant Cell Types
AT1G54000	GLL22	At	non-hair root	0	High-Throughput Single-Cell Transcriptome Profiling of Plant Cell Types
AT5G10130		At	non-hair root	lm5633.a03.17.g00940_p1, lm5633.a03.4.g13950_p1, lm5633.a03.4.g14040_p1	High-Throughput Single-Cell Transcriptome Profiling of Plant Cell Types
AT3G16410	NSP4	At	non-hair root	0	High-Throughput Single-Cell Transcriptome Profiling of Plant Cell Types
AT5G26260		At	non-hair root	#N/A	High-Throughput Single-Cell Transcriptome Profiling of Plant Cell Types
AT1G66270	BGLU21	At	non-hair root	0	High-Throughput Single-Cell Transcriptome Profiling of Plant Cell Types
AT5G23820	ATML3	At	non-hair root	0	High-Throughput Single-Cell Transcriptome Profiling of Plant Cell Types
AT1G66280	BGLU22	At	non-hair root	0	High-Throughput Single-Cell Transcriptome Profiling of Plant Cell Types
AT3G16420	PBPI	At	non-hair root	#N/A	High-Throughput Single-Cell Transcriptome Profiling of Plant Cell Types
AT1G25275		At	non-hair root	0	High-Throughput Single-Cell Transcriptome Profiling of Plant Cell Types
AT1G09200	H3.1	At	non-hair root	#N/A	High-Throughput Single-Cell Transcriptome Profiling of Plant Cell Types
AT5G59870	HTA6	At	non-hair root	lm5633.a03.10.g07410_p1, lm5633.a03.10.g07430_p1, lm5633.a03.15.g02830_p1, lm5633.a03.15.g05870_p1, lm5633.a03.2.g14700_p1, lm5633.a03.4.g08690_p1	High-Throughput Single-Cell Transcriptome Profiling of Plant Cell Types
AT5G59690		At	non-hair root	lm5633.a03.11.g01460_p1, lm5633.a03.12.g09700_p1, lm5633.a03.12.g09750_p1, lm5633.a03.14.g08010_p1, lm5633.a03.14.g08090_p1, lm5633.a03.2.g08300_p1, lm5633.a03.2.g08460_p1, lm5633.a03.8.g04720_p1, lm5633.a03.8.g04740_p1	High-Throughput Single-Cell Transcriptome Profiling of Plant Cell Types
AT5G10400		At	non-hair root	#N/A	High-Throughput Single-Cell Transcriptome Profiling of Plant Cell Types
AT5G65360	ATH3.1	At	non-hair root	#N/A	High-Throughput Single-Cell Transcriptome Profiling of Plant Cell Types
AT5G22880	HTB2	At	non-hair root	lm5633.a03.11.g01350_p1, lm5633.a03.11.g09590_p1, lm5633.a03.2.g14580_p1, lm5633.a03.2.g14640_p1, lm5633.a03.2.g14710_p1, lm5633.a03.3.g04540_p1	High-Throughput Single-Cell Transcriptome Profiling of Plant Cell Types
AT1G07820		At	non-hair root	lm5633.a03.11.g01460_p1, lm5633.a03.12.g09700_p1, lm5633.a03.12.g09750_p1, lm5633.a03.14.g08010_p1, lm5633.a03.14.g08090_p1, lm5633.a03.2.g08300_p1, lm5633.a03.2.g08460_p1, lm5633.a03.8.g04720_p1, lm5633.a03.8.g04740_p1	High-Throughput Single-Cell Transcriptome Profiling of Plant Cell Types
AT3G27360		At	non-hair root	#N/A	High-Throughput Single-Cell Transcriptome Profiling of Plant Cell Types
AT5G59970		At	non-hair root	lm5633.a03.11.g01460_p1, lm5633.a03.12.g09700_p1, lm5633.a03.12.g09750_p1, lm5633.a03.14.g08010_p1, lm5633.a03.14.g08090_p1, lm5633.a03.2.g08300_p1, lm5633.a03.2.g08460_p1, lm5633.a03.8.g04720_p1, lm5633.a03.8.g04740_p1	High-Throughput Single-Cell Transcriptome Profiling of Plant Cell Types
AT3G54560	HTA11	At	non-hair root	lm5633.a03.10.g00790_p1, lm5633.a03.6.g10100_p1	High-Throughput Single-Cell Transcriptome Profiling of Plant Cell Types
AT1G07790	HTB1	At	non-hair root	lm5633.a03.11.g01350_p1, lm5633.a03.11.g09590_p1, lm5633.a03.2.g14580_p1, lm5633.a03.2.g14640_p1, lm5633.a03.2.g14710_p1, lm5633.a03.3.g04540_p1	High-Throughput Single-Cell Transcriptome Profiling of Plant Cell Types
AT2G28740	HIS4	At	non-hair root	lm5633.a03.11.g01460_p1, lm5633.a03.12.g09700_p1, lm5633.a03.12.g09750_p1, lm5633.a03.14.g08010_p1, lm5633.a03.14.g08090_p1, lm5633.a03.2.g08300_p1, lm5633.a03.2.g08460_p1, lm5633.a03.8.g04720_p1, lm5633.a03.8.g04740_p1	High-Throughput Single-Cell Transcriptome Profiling of Plant Cell Types
AT1G51470	TGG5	At	non-hair root	0	High-Throughput Single-Cell Transcriptome Profiling of Plant Cell Types
AT1G47600	TGG4	At	non-hair root	0	High-Throughput Single-Cell Transcriptome Profiling of Plant Cell Types
AT1G06090		At	non-hair root	lm5633.a03.5.g14080_p1	High-Throughput Single-Cell Transcriptome Profiling of Plant Cell Types
AT3G16440	MLP-300B	At	non-hair root	#N/A	High-Throughput Single-Cell Transcriptome Profiling of Plant Cell Types
AT3G06460		At	non-hair root	lm5633.a03.1.g15720_p1, lm5633.a03.2.g03600_p1, lm5633.a03.2.g03610_p1	High-Throughput Single-Cell Transcriptome Profiling of Plant Cell Types
AT1G26820	RNS3	At	non-hair root	0	High-Throughput Single-Cell Transcriptome Profiling of Plant Cell Types
AT3G49190		At	non-hair root	#N/A	High-Throughput Single-Cell Transcriptome Profiling of Plant Cell Types
AT2G37540		At	non-hair root	#N/A	High-Throughput Single-Cell Transcriptome Profiling of Plant Cell Types
AT2G23410	cPT3	At	non-hair root	0	High-Throughput Single-Cell Transcriptome Profiling of Plant Cell Types
AT3G03500		At	non-hair root	0	High-Throughput Single-Cell Transcriptome Profiling of Plant Cell Types
AT3G48340	CEP2	At	non-hair root	lm5633.a03.1.g12140_p1, lm5633.a03.5.g06710_p1	High-Throughput Single-Cell Transcriptome Profiling of Plant Cell Types
AT5G60530		At	non-hair root	#N/A	High-Throughput Single-Cell Transcriptome Profiling of Plant Cell Types
AT4G04460		At	non-hair root	lm5633.a03.11.g06770_p1, lm5633.a03.16.g07100_p1, lm5633.a03.16.g07140_p1	High-Throughput Single-Cell Transcriptome Profiling of Plant Cell Types
AT1G15385		At	non-hair root	lm5633.a03.5.g10660_p1	High-Throughput Single-Cell Transcriptome Profiling of Plant Cell Types
AT1G52060		At	non-hair root	#N/A	High-Throughput Single-Cell Transcriptome Profiling of Plant Cell Types
AT4G15160		At	non-hair root	lm5633.a03.14.g05090_p1, lm5633.a03.3.g11330_p1, lm5633.a03.3.g11820_p1, lm5633.a03.9.g07460_p1, lm5633.a03.9.g07480_p1, lm5633.a03.9.g07490_p1	High-Throughput Single-Cell Transcriptome Profiling of Plant Cell Types
AT2G26670	TED4	At	non-hair root	lm5633.a03.2.g03000_p1	High-Throughput Single-Cell Transcriptome Profiling of Plant Cell Types
AT5G44380		At	non-hair root	0	High-Throughput Single-Cell Transcriptome Profiling of Plant Cell Types
AT1G52050		At	non-hair root	#N/A	High-Throughput Single-Cell Transcriptome Profiling of Plant Cell Types
AT5G23210	SCPL34	At	non-hair root	#N/A	High-Throughput Single-Cell Transcriptome Profiling of Plant Cell Types
AT5G04970		At	non-hair root	#N/A	High-Throughput Single-Cell Transcriptome Profiling of Plant Cell Types
AT5G24070		At	non-hair root	0	High-Throughput Single-Cell Transcriptome Profiling of Plant Cell Types
AT5G02260	EXPA9	At	non-hair root	#N/A	High-Throughput Single-Cell Transcriptome Profiling of Plant Cell Types
AT4G19030	NLM1	At	non-hair root	lm5633.a03.18.g04710_p1, lm5633.a03.5.g05170_p1	High-Throughput Single-Cell Transcriptome Profiling of Plant Cell Types
AT5G54370		At	non-hair root	0	High-Throughput Single-Cell Transcriptome Profiling of Plant Cell Types
AT1G74020	SS2	At	non-hair root	0	High-Throughput Single-Cell Transcriptome Profiling of Plant Cell Types
AT4G00080	UNE11	At	non-hair root	#N/A	High-Throughput Single-Cell Transcriptome Profiling of Plant Cell Types
AT3G45010	scpl48	At	non-hair root	lm5633.a03.11.g01210_p1	High-Throughput Single-Cell Transcriptome Profiling of Plant Cell Types
AT5G48180	NSP5	At	non-hair root	#N/A	High-Throughput Single-Cell Transcriptome Profiling of Plant Cell Types
AT1G17180	GSTU25	At	non-hair root	lm5633.a03.10.g05570_p1, lm5633.a03.10.g06290_p1, lm5633.a03.10.g06300_p1	High-Throughput Single-Cell Transcriptome Profiling of Plant Cell Types
AT5G43580	UPI	At	non-hair root	lm5633.a03.13.g02970_p1, lm5633.a03.13.g03480_p1, lm5633.a03.6.g09780_p1, lm5633.a03.6.g09790_p1, lm5633.a03.6.g09950_p1, lm5633.a03.6.g09970_p1, lm5633.a03.6.g09980_p1, lm5633.a03.6.g15400_p1	High-Throughput Single-Cell Transcriptome Profiling of Plant Cell Types
AT4G30470		At	non-hair root	lm5633.a03.13.g02380_p1, lm5633.a03.13.g02510_p1, lm5633.a03.14.g07560_p1	High-Throughput Single-Cell Transcriptome Profiling of Plant Cell Types
AT1G52070		At	non-hair root	#N/A	High-Throughput Single-Cell Transcriptome Profiling of Plant Cell Types
AT5G55110		At	non-hair root	0	High-Throughput Single-Cell Transcriptome Profiling of Plant Cell Types
AT5G35735		At	non-hair root	lm5633.a03.10.g01950_p1, lm5633.a03.10.g01960_p1, lm5633.a03.10.g01970_p1, lm5633.a03.17.g04010_p1	High-Throughput Single-Cell Transcriptome Profiling of Plant Cell Types
AT3G10720		At	non-hair root	#N/A	High-Throughput Single-Cell Transcriptome Profiling of Plant Cell Types
AT3G53990		At	non-hair root	lm5633.a03.2.g16190_p1	High-Throughput Single-Cell Transcriptome Profiling of Plant Cell Types
AT2G40205		At	non-hair root	#N/A	High-Throughput Single-Cell Transcriptome Profiling of Plant Cell Types
AT5G27850		At	non-hair root	lm5633.a03.15.g05210_p1	High-Throughput Single-Cell Transcriptome Profiling of Plant Cell Types
AT5G15200		At	non-hair root	lm5633.a03.1.g13280_p1	High-Throughput Single-Cell Transcriptome Profiling of Plant Cell Types
AT3G60245		At	non-hair root	lm5633.a03.16.g05030_p1	High-Throughput Single-Cell Transcriptome Profiling of Plant Cell Types
AT5G20290		At	non-hair root	lm5633.a03.1.g10790_p1, lm5633.a03.1.g10830_p1, lm5633.a03.7.g09520_p1	High-Throughput Single-Cell Transcriptome Profiling of Plant Cell Types
AT4G15910	DI21	At	non-hair root	lm5633.a03.13.g03390_p1	High-Throughput Single-Cell Transcriptome Profiling of Plant Cell Types
AT4G27090		At	non-hair root	lm5633.a03.8.g00470_p1	High-Throughput Single-Cell Transcriptome Profiling of Plant Cell Types
AT2G27710		At	non-hair root	lm5633.a03.12.g10170_p1, lm5633.a03.5.g02410_p1, lm5633.a03.5.g02420_p1, lm5633.a03.5.g14120_p1, lm5633.a03.5.g14130_p1, lm5633.a03.5.g14140_p1	High-Throughput Single-Cell Transcriptome Profiling of Plant Cell Types
AT3G08520		At	non-hair root	#N/A	High-Throughput Single-Cell Transcriptome Profiling of Plant Cell Types
AT1G27400		At	non-hair root	lm5633.a03.11.g08630_p1	High-Throughput Single-Cell Transcriptome Profiling of Plant Cell Types
AT5G16130		At	non-hair root	lm5633.a03.9.g08970_p1	High-Throughput Single-Cell Transcriptome Profiling of Plant Cell Types
AT5G18380		At	non-hair root	lm5633.a03.13.g04630_p1, lm5633.a03.40.g00010_p1, lm5633.a03.5.g01700_p1, lm5633.a03.9.g05430_p1, lm5633.a03.9.g05470_p1, lm5633.a03.9.g05490_p1	High-Throughput Single-Cell Transcriptome Profiling of Plant Cell Types
AT4G16720		At	non-hair root	lm5633.a03.2.g01210_p1, lm5633.a03.6.g11800_p1, lm5633.a03.6.g11940_p1	High-Throughput Single-Cell Transcriptome Profiling of Plant Cell Types
AT4G18100		At	non-hair root	lm5633.a03.1.g11050_p1	High-Throughput Single-Cell Transcriptome Profiling of Plant Cell Types
AT3G09500		At	non-hair root	lm5633.a03.14.g02860_p1, lm5633.a03.18.g04300_p1	High-Throughput Single-Cell Transcriptome Profiling of Plant Cell Types
AT2G37190		At	non-hair root	lm5633.a03.8.g04620_p1	High-Throughput Single-Cell Transcriptome Profiling of Plant Cell Types
AT3G53740		At	non-hair root	lm5633.a03.6.g13750_p1	High-Throughput Single-Cell Transcriptome Profiling of Plant Cell Types
AT5G02960		At	non-hair root	lm5633.a03.11.g01780_p1	High-Throughput Single-Cell Transcriptome Profiling of Plant Cell Types
AT3G56020		At	non-hair root	#N/A	High-Throughput Single-Cell Transcriptome Profiling of Plant Cell Types
AT1G43170	RPL3A	At	non-hair root	lm5633.a03.6.g14820_p1	High-Throughput Single-Cell Transcriptome Profiling of Plant Cell Types
AT3G22230		At	non-hair root	lm5633.a03.14.g01960_p1, lm5633.a03.14.g05660_p1, lm5633.a03.18.g03510_p1	High-Throughput Single-Cell Transcriptome Profiling of Plant Cell Types
AT2G34480		At	non-hair root	lm5633.a03.3.g01910_p1, lm5633.a03.7.g00820_p1	High-Throughput Single-Cell Transcriptome Profiling of Plant Cell Types
AT2G19730		At	non-hair root	lm5633.a03.15.g01630_p1	High-Throughput Single-Cell Transcriptome Profiling of Plant Cell Types
AT1G77940		At	non-hair root	lm5633.a03.2.g16170_p1	High-Throughput Single-Cell Transcriptome Profiling of Plant Cell Types
AT3G59540		At	non-hair root	lm5633.a03.6.g05210_p1	High-Throughput Single-Cell Transcriptome Profiling of Plant Cell Types
AT2G25210		At	non-hair root	0	High-Throughput Single-Cell Transcriptome Profiling of Plant Cell Types
AT4G33865		At	non-hair root	0	High-Throughput Single-Cell Transcriptome Profiling of Plant Cell Types
AT3G52590	UBQ1	At	non-hair root	lm5633.a03.1.g01930_p1, lm5633.a03.7.g10000_p1, lm5633.a03.8.g10570_p1	High-Throughput Single-Cell Transcriptome Profiling of Plant Cell Types
AT1G15930		At	non-hair root	lm5633.a03.5.g03450_p1	High-Throughput Single-Cell Transcriptome Profiling of Plant Cell Types
AT3G49010	RSU2	At	non-hair root	lm5633.a03.20.g06140_p1	High-Throughput Single-Cell Transcriptome Profiling of Plant Cell Types
AT2G18020	EMB2296	At	non-hair root	lm5633.a03.20.g02380_p1	High-Throughput Single-Cell Transcriptome Profiling of Plant Cell Types
AT5G56710		At	non-hair root	lm5633.a03.2.g10250_p1	High-Throughput Single-Cell Transcriptome Profiling of Plant Cell Types
AT3G49910		At	non-hair root	lm5633.a03.5.g02430_p1	High-Throughput Single-Cell Transcriptome Profiling of Plant Cell Types
AT1G72370	RPSAA	At	non-hair root	lm5633.a03.17.g03010_p1	High-Throughput Single-Cell Transcriptome Profiling of Plant Cell Types
AT3G53020	STV1	At	non-hair root	lm5633.a03.4.g04770_p1	High-Throughput Single-Cell Transcriptome Profiling of Plant Cell Types
AT3G11120		At	non-hair root	#N/A	High-Throughput Single-Cell Transcriptome Profiling of Plant Cell Types
AT3G55750		At	non-hair root	lm5633.a03.2.g11060_p1, lm5633.a03.2.g11090_p1	High-Throughput Single-Cell Transcriptome Profiling of Plant Cell Types
AT2G32060		At	non-hair root	lm5633.a03.5.g03450_p1	High-Throughput Single-Cell Transcriptome Profiling of Plant Cell Types
AT2G39460	RPL23AA	At	non-hair root	#N/A	High-Throughput Single-Cell Transcriptome Profiling of Plant Cell Types
AT3G11940	RPS5A	At	non-hair root	lm5633.a03.133.g00020_p1	High-Throughput Single-Cell Transcriptome Profiling of Plant Cell Types
AT5G45775		At	non-hair root	lm5633.a03.14.g02840_p1, lm5633.a03.5.g03850_p1	High-Throughput Single-Cell Transcriptome Profiling of Plant Cell Types
AT2G36160		At	non-hair root	lm5633.a03.9.g00320_p1	High-Throughput Single-Cell Transcriptome Profiling of Plant Cell Types
AT3G04920		At	non-hair root	lm5633.a03.18.g01990_p1	High-Throughput Single-Cell Transcriptome Profiling of Plant Cell Types
AT1G09690		At	non-hair root	lm5633.a03.8.g03040_p1	High-Throughput Single-Cell Transcriptome Profiling of Plant Cell Types
AT4G17390		At	non-hair root	lm5633.a03.2.g01210_p1, lm5633.a03.6.g11800_p1, lm5633.a03.6.g11940_p1	High-Throughput Single-Cell Transcriptome Profiling of Plant Cell Types
[truncated: 358 more rows]

## Sheet: Supplemental Table S8
Supplemental Table S8. Orthogroups across all species.
[truncated: 31,046 more rows]

## Sheet: Supplemental Table S9
Supplemental Table S9. Lemna minuta (lm5633) snRNA-seq marker genes per cell type
[truncated: 1,733 more rows]

[truncated: 4 more sheets: Supplemental Table S10, Supplemental Table S11, Supplemental Table S12, Supplemental Table 13]
